# Supplementary material for: AtHSPR Plays a Positive Role in Arabidopsis Resistance Against Pseudomonas syringae pv. tomato DC3000 by Interacting with TOP1
Source: Biomolecules. 2026 Jun 22;16(6):924. doi: 10.3390/biom16060924 (PMC13296861; doi:10.3390/biom16060924)
Supplement: Supplementary file 1 [file biomolecules-16-00924-s001.zip]

Archive with 15 entries (15 files):
- Supplementary Table S6.xlsx
- Figure S1.tif
- Figure S2.tif
- Figure S3.tif
- Figure S4.tif
- Figure S5.tif
- Figure S6.tif
- Figure S7.tif
- Figure S8.tif
- Figure S9.tif
- Supplementary Table S1.xls
- Supplementary Table S2.xlsx
- Supplementary Table S3.xlsx
- Supplementary Table S4.xls
- Supplementary Table S5.xls
