# Supplementary material for: AtHSPR Plays a Positive Role in Arabidopsis Resistance Against Pseudomonas syringae pv. tomato DC3000 by Interacting with TOP1
Source: Biomolecules. 2026 Jun 22;16(6):924. doi: 10.3390/biom16060924 (PMC13296861; doi:10.3390/biom16060924)
Supplement: Supplementary file 1 [file biomolecules-16-00924-s001.zip › Supplementary Table S6.xlsx]

## Sheet: Sheet1
	Table S6. Primers used in this study.
	Purpose	Primer name	Sequence (5'-3')
	qRT-PCR	PR1-Q-F	CATACACTCTGGTGGGCCTTA
		PR1-Q-R	CGCTAACCCACATGTTCACG
		AtHSPR-Q-F	CCAAAAGGATGAATTGAGTGGACTG
		AtHSPR-Q-R	TTCTGCCCTCCAAGCAGTCATAC
		ACT7-Q-F	GGTGTCATGGTTGGTATGGGTC
		ACT7-Q-R	CCTCTGTGAGTAGAACTGGGTGC
		ERF98-Q-F	GGAGCAGCAACAACCAAT
		ERF98-Q-R	AGCGAGATGACCCCTAAG
		CRK20-Q-F	ATGTCTTCTCTGATCTGTTT
		CRK20-Q-R	TTAACGAGGAGCTACACTAGT
		RAP2.6-Q-F	AGTAAGGCAACGACCATGGG
		RAP2.6-Q-R	GTCTCGAATGTCCCAAGCCA
		WRKY20-Q-F	CACCCGATTCCGACTAATCTTC
		WRKY20-Q-R	GCTGCCGTCCTAAACATATCA
	pDONR-TOP1/AtHSPR	attB1	GGGGACAAGTTTGTACAAAAAAGCAGGCT
		attB2	GGGGACCACTTTGTACAAGAAAGCTGGGT
		TOP1-Gateway-L	AAAAAAGCAGGCTTCATGTTAATGGCGACTCCAAC
		TOP1-Gateway-R	CAAGAAAGCTGGGTTAGCAGAAGCAGAGGCAGC
		AtHSPR-Gateway-L	AAAAAAGCAGGCTTCATGCGTACAGGGGCTTATAC
		AtHSPR-Gateway-R	CAAGAAAGCTGGGTTATCAACAAAGGAAACATGGA
	CRISPR plasmid construction and related detection	Athspr-DT1-BsF	ATATATGGTCTCGATTGCTTTAACCGCCAAGAACGGTGTT
		Athspr-DT1-F0	TGCTTTAACCGCCAAGAACGGTGTTTTAGAGCTAGAAATAGC
		Athspr-DT2-R0	AACACGCTCTCGTAGCGGCACTGCAATCTCTTAGTCGACTCTAC
		Athspr-DT2-BsR	ATTATTGGTCTCGAAACACGCTCTCGTAGCGGCACTGC
		Top1-DT1-BsF	ATATATGGTCTCGATTGAGGAGGGAAAGCGCCTCTTAGTT
		Top1-DT1-F0	TGAGGAGGGAAAGCGCCTCTTAGTTTTAGAGCTAGAAATAGC
		Top1-DT2-R0	AACTGATGTCGTCTAGTCCAGCGCAATCTCTTAGTCGACTCTAC
		Top1-DT2-BsR	ATTATTGGTCTCGAAACTGATGTCGTCTAGTCCAGCGC
		Athspr-C-L	ATGCGTACAGGGGCTTATAC
		Athspr-C-R	GAGAGCAAGGAGAAGAGAAAA
		Top1-C-L	GGGGTGGTATTAATGATGATTTC
		Top1-C-R	AAGAGTCCATTGTGTCTGAGAA
