# Supplementary material for: AtHSPR Plays a Positive Role in Arabidopsis Resistance Against Pseudomonas syringae pv. tomato DC3000 by Interacting with TOP1
Source: Biomolecules. 2026 Jun 22;16(6):924. doi: 10.3390/biom16060924 (PMC13296861; doi:10.3390/biom16060924)
Supplement: Supplementary file 1 [file biomolecules-16-00924-s001.zip › Supplementary Table S1.xls]

## Sheet: Supplementary Table S1
Explanation：The abbreviations representing different treatments are listed: M represent athspr mutant; 0, 7 and 24 represent the hour post-inoculation. The RNA-seq experiments were repeated to have three biological replicates.
#ID	gene_name	M01_FPKM	M01_count	M02_FPKM	M02_count	M03_FPKM	M03_count	M241_FPKM	M241_count	M242_FPKM	M242_count	M243_FPKM	M243_count	M71_FPKM	M71_count	M72_FPKM	M72_count	M73_FPKM	M73_count	OEA01_FPKM	OEA01_count	OEA02_FPKM	OEA02_count	OEA03_FPKM	OEA03_count	OEA241_FPKM	OEA241_count	OEA242_FPKM	OEA242_count	OEA243_FPKM	OEA243_count	OEA71_FPKM	OEA71_count	OEA72_FPKM	OEA72_count	OEA73_FPKM	OEA73_count	OEB01_FPKM	OEB01_count	OEB02_FPKM	OEB02_count	OEB03_FPKM	OEB03_count	OEB241_FPKM	OEB241_count	OEB242_FPKM	OEB242_count	OEB243_FPKM	OEB243_count
AT1G29930	CAB1	12015.4	765655	12676.5	670845	12668.2	659983	8906.75	441946	9390.9	430793	9001.46	513813	2203.41	87314	2127.62	109771	1958.91	101708	17790.9	740348	16387	822916	17049.2	961612	12413.9	711946	12624	711703	12325.7	735599	3315.01	176741	3294.79	168289	2646.98	157212	12807.2	639505	12767.3	554119	14268.4	603187	11462.2	625288	11316	552191	11355	592905
AT2G39730	RCA	5927.9	679318	6899.41	611824	6004.65	572999	6263.17	519011	5189.19	428991	5068.2	520944	2034.82	147671	2250.26	209025	1831.59	171058	8443.24	588460	7828.08	663748	8338.04	843319	6343.85	654296	6992.57	658367	5910.38	701525	2483.12	242185	2623.89	241435	2345.4	251163	7268.28	664035	7566.85	551556	6307.06	480514	7519.19	684150	5797.96	508170	6077.24	548199
AT3G47470	LHCA4	4515.14	348899	4558.39	292528	4537.03	286630	4455.79	268107	4372.72	243247	4581.67	317139	768.856	36946	754.397	47199	740.526	46625	5360.01	270481	4858.2	295846	4922.99	336712	5327.44	370503	5414.43	370158	5368.88	388549	800.875	51779	827.166	51234	743.998	53585	4749.1	287565	4419.55	232603	4855.13	248893	5493.31	363395	5157.96	305217	5392.94	341474
AT4G10340	LHCB5	3914.2	288606	3697.88	226435	3953.35	238313	3581.07	205603	3625.31	192431	3624.75	239407	981.342	44997	928.495	55430	893.34	53669	4650.55	223928	4480.34	260336	4193.76	273695	4206.82	279165	4352.84	283950	4443.98	306880	942.681	58155	992.548	58661	842.393	57892	4328.15	250069	4007.3	201244	4565.05	223301	4603.19	290561	4087.58	230797	4351.88	262931
AT1G23310	GGT1	2037.22	259386	2046.27	216371	2041.56	212513	1799.17	178376	1757.53	161088	2679.45	275231	1179.66	93402	1101.32	113530	1074.18	111438	1813.42	150781	1809.89	181601	1828.47	206060	1670.88	191442	1640.23	184762	1670.07	199149	1294.07	137854	1376.29	140460	1193.98	141691	1765.23	176117	1847.85	160244	1720.97	145366	1688.8	184079	1688.77	164657	1596.35	166549
AT5G66570	PSBO-1	3136.4	238148	3284.76	207132	3267.42	202835	2964.38	175269	2858.64	156258	3026.46	205848	1440.26	68007	1474.21	90631	1320.52	81698	3975.9	197148	3654.17	218658	3870.99	260160	3394.5	231972	3487.27	234265	3383.53	240614	1608.9	102212	1607.42	97832	1461.94	103463	3437.68	204539	3357.62	173643	3489.13	175758	3526.84	229254	3134.19	182240	3308.1	205825
AT2G05100	LHCB2.1	3674.33	223586	3456.71	174734	3611.22	179685	3450.76	163518	3110.49	136259	2951.96	160912	93.1403	3527	65.035	3207	61.7261	3063	3745.3	148856	3659.49	175507	3710.2	199859	2966.76	162487	3044.66	163958	3087.57	175949	22.0601	1127	24.5523	1200	19.3984	1104	3898.57	185882	3859.25	159963	3944.11	159224	3631.24	189178	3229.43	150482	3638.86	181478
AT5G54270	LHCB3	3097.84	214548	2900.88	166837	3054.87	172949	3151.86	169997	3011.45	150141	3165.64	196374	213.977	9257	254.62	14329	190.397	10776	3745.31	169402	3354.18	182103	3339.52	204696	2792.94	174065	3776.87	231366	2927.87	189866	244.88	14220	253.832	14109	208.192	13458	2535.31	137621	3156.36	148891	3486.16	160165	4020.12	238313	3695.05	195899	3798.99	217958
AT3G61470	LHCA2	3076.73	207889	3035.97	170360	3254.54	179785	2814.71	148092	2817.98	137072	2637.02	159608	1283.65	53937	1395.75	76358	1234.72	67976	3394.18	149768	3347.34	178240	3157.91	188862	3063.73	186311	3128.35	187010	3032.85	191923	1295.36	73230	1312.08	71062	1206.86	76005	3031.32	160498	2843.36	130854	2941.16	131839	3431.29	198479	3094.22	160102	3248.09	179835
AT1G06680	PSBP-1	2963.47	206023	2988.77	172558	3098.73	176125	2738.32	148237	2476.97	123966	2580.07	160673	1231.14	53226	1270.24	71500	1091.42	61365	3653.52	165870	3060.75	167690	3284.27	202097	2885.11	180519	2722.96	167481	2814.61	183260	1338.52	77858	1332.01	74228	1212.09	78541	3548.02	193283	3335.1	157919	3291.77	151817	3247.5	193278	1862.48	99152	3021.92	172147
AT3G54890	LHCA1	2998.26	203945	2839.83	160585	2820.43	156642	3042.83	161550	2794.76	137253	3153.13	191571	758.938	32036	628.136	34586	640.908	35583	4167.32	185501	3425.05	183865	3502.95	210926	3531.35	217081	3867.9	232388	3814.85	243112	706.907	40226	777.757	42495	700.898	44497	3224.18	172213	3243.28	150955	3976.34	179548	3785.3	220945	3528.44	183327	3709.02	206971
AT5G02500	HSC70-1	1403.7	203409	331.185	39965	396.975	46755	1234.34	139273	1178.64	122949	276.004	39218	1358.52	122415	303.15	35888	1171.06	138276	506.653	48825	1524.14	174045	1685.07	216121	402.156	52436	678.775	86975	955.469	129677	647.875	77930	899.276	104449	255.311	35000	433.86	49293	1276.47	125979	226.921	21814	949.619	117799	910.543	101023	1004.9	119317
AT1G37130	NIA2	1060.49	196584	1161.87	179520	1135.15	172033	1056.69	152464	1163.69	155142	1049.47	176451	614.715	73031	765.167	115777	836.117	126159	660.172	82365	1026.41	151584	890.579	150596	1122.54	188453	993.084	162777	1097.77	190441	976.615	152956	1015.7	151946	1098.41	189700	926.013	135690	942.806	118801	914.218	112316	1199.29	189994	1267.05	179620	1188.05	180201
AT4G38970	FBA2	2095.84	194177	2295.36	176609	2388.73	179255	2678.36	191722	1950.04	130064	2480.32	204235	932.078	53694	1014.99	76139	873.173	65298	3785.62	227280	2533.49	184972	3820.62	310887	2261.85	188608	2706.73	220161	2262.34	196310	1105.16	85653	1113.11	82660	1037.47	89591	2846.22	206637	2730.4	172288	2572.05	158090	2428.32	190818	2049.09	145384	2225.97	168996
AT5G38410	RBCS-3B	3303.22	190017	3186.39	153010	4495.78	213422	3760.87	165388	2568.98	102967	2901.37	151228	2297.88	83206	1609.06	72063	1342.99	61863	4331.77	160516	4661.77	228947	4454.88	225987	4122.93	207697	4131.22	207378	3629.24	191349	1656.78	77860	2289.08	104267	2582.89	135503	3872.72	177093	3046.07	120312	4465.3	167556	4130.68	202563	3742.72	161275	3232.26	149433
AT1G79040	PSBR	3829.46	183097	7184.1	262554	6962.21	255145	5003.24	171240	5166.81	163552	5758.44	221448	3820.17	105180	3821.19	136513	2736.88	115237	8149.48	234886	6474.39	235597	7285.52	289194	6608.31	262776	5937.37	229916	6282.37	261406	4221.12	155335	4088.88	144124	3816.38	156340	7140.77	247462	6882.68	208183	6455.11	192285	4348.76	167473	3394.66	120930	6432.05	237235
AT1G67090	RBCS1A	2865.42	179270	5633.62	292708	11275.8	576750	4268.35	207938	3805.92	171414	4158.1	233030	3045.14	118473	3358.21	170109	2946.85	150218	7497.14	306307	6507.21	320830	4470.48	230687	1596.01	89867	4321.7	239211	4149.91	243160	773.615	40495	3733.03	187204	3391.61	197773	7107.91	348464	7553.93	321885	6788.82	281771	4731.19	253399	2626.53	125836	8153.54	417992
AT4G12800	PSAL	2801.2	168242	2813.57	140338	2967.49	145714	2714.49	126951	2487.37	107547	2658.78	143044	1211.1	45234	1274.1	61958	1136.87	55635	3264.6	128045	2994.72	141745	2987.17	158801	2914.14	157524	2842.38	151036	2962.29	166630	1119.26	56245	1156.63	55683	1034.8	57928	3047.61	143432	2934.63	120048	3010.26	119944	3406.85	175170	2989.48	137495	3170.34	156027
AT2G34420	LHB1B2	2533.08	161570	2365.57	125307	2498.62	130297	2777.33	137941	2583.55	118630	2911.27	166338	1688.15	66960	1589.78	82101	1582.47	82242	8517.69	354793	2672.55	134338	2341.01	132165	3226.2	185203	3370.94	190226	5986.41	357612	1690.37	90209	1592.35	81411	473.042	28123	2318.6	115887	2090.68	90826	2366.92	100157	3276.15	178892	2993.84	146232	3146.32	164444
AT5G50920	CLPC	816.747	158978	845.186	136625	756.393	120370	754.568	114368	710.734	99592	727.206	126796	753.108	91159	746.88	117707	731.854	116070	554.121	70437	644.677	98890	645.368	111189	546.738	95780	594.311	102346	577.742	105322	639.642	104170	717.715	111979	692.789	125687	669.138	102062	689.795	91449	700.632	90474	568.19	94680	562.599	83859	554.394	88425
AT5G13630	GUN5	575.725	158977	578.549	132674	625.206	141144	478.005	102780	456.531	90753	426.981	105615	78.0609	13406	85.3095	19074	80.2737	18062	708.898	127834	674.802	146844	721.105	176246	451.763	112273	490.055	119721	501.334	129652	75.419	17426	85.899	19013	81.9508	21093	725.198	156917	710.861	133694	800.527	146649	504.366	119228	479.707	101438	467.797	105848
AT1G67080	ABA4	1844.52	153581	23.3396	1210	20.215	1031	19.7756	961	21.1282	949	20.5945	1151	28.0149	1087	23.4636	1186	24.9015	1266	700.916	38047	17.0711	840	278.654	20447	17.6347	991	17.4765	965	255.781	19805	1059.62	187800	23.2649	1164	19.7895	1151	21.1577	1035	16.4572	700	22.8961	948	22.6165	1208	844.977	70096	19.8679	1016
AT4G02520	ATGSTF2	2384.01	143913	1974.15	98969	2255.44	111313	794.686	37355	744.197	32341	1070.77	57901	2019.65	75816	2180.6	106578	2288.39	112556	1399.6	55175	1845.91	87814	1344	71812	962.386	52286	922.812	49285	854.625	48318	2125.06	107330	2078.64	100578	2089.41	117559	1566.59	74104	1445.66	59439	1442.79	57780	797.928	41236	1094.2	50582	991.873	49063
AT1G59870	PEN3	490.378	142443	460.536	111097	518.149	123052	372.884	84341	463.766	96979	395.597	102935	367.044	66302	384.896	90522	489.561	115868	293.059	55592	410.677	94010	314.293	80807	867.957	226910	704.427	181031	735.528	200099	523.261	127170	588.861	137106	674.878	182716	423.071	96299	439.238	86900	452.144	87131	834.025	207399	1110.85	247098	897.557	213637
AT3G01500	CA1	1575.29	136328	1685.34	120853	1987.43	133354	1306.42	87248	978.581	57763	1217.56	93402	1296.97	66127	1455.79	96546	1160.04	80854	2801.89	157437	2131.93	145062	2560.35	195624	1514.52	117355	1602.37	116065	1778.44	136317	1483.72	107279	1577.01	108724	1399.62	112292	2764.65	185826	2796.7	163441	2666.12	152854	1955.77	144709	1606.04	106116	1736.81	123404
AT1G31330	PSAF	2332.54	135396	2117.46	102075	2238.01	106209	1990.49	89969	1996.79	83440	1982.77	103097	952.693	34390	1007.52	47351	949.309	44899	3119.9	118266	2803.39	128239	2667.5	137051	2369.52	123789	2375.59	121998	2359.06	128248	1005.11	48814	1025.22	47701	881.215	47676	2700.72	122843	2651.74	104838	2741.4	105568	2422.03	120357	2303.52	102393	2389.72	113665
AT4G33010	AtGLDP1	619.66	131523	623.252	109880	697.121	120992	599.521	99103	454.023	69386	506.441	96306	456.158	60219	498.565	85693	421.578	72921	722.319	100138	571.862	95670	779.053	146384	578.843	110594	601.649	112999	607.17	120717	434.258	77131	451.711	76864	451.548	89345	814.453	135484	785.189	113530	804.213	113261	670.33	121823	645.754	104977	606.001	105415
AT3G14415	GLO2	1215.37	130482	1171.42	102267	1290.41	109523	1393.08	112364	1228.63	94848	1310.29	123477	1033.63	67766	1082.9	92159	991.743	85037	1614.62	103395	1290.55	105672	1603.8	137489	1362.8	131481	1565.26	136266	1497.99	144627	1185.53	106293	1212.31	104150	1146.96	107161	1410.9	109091	1343.84	89949	1234.62	87522	1217.88	109589	1269.74	96387	1254.47	104023
AT1G20620	CAT3	1153.19	129132	1027.09	95650	802.443	76161	977.233	88333	1032.54	83307	976.895	98257	2770.23	192563	2612.55	236706	2502.7	228286	439.22	32354	633.619	57957	388.744	38675	952.882	96421	793.943	78967	887.628	93192	2555.21	248110	2383.6	214333	2229.31	232560	595.687	54182	528.996	40501	629.844	48935	830.656	82539	1037.34	92197	958.303	88191
AT1G20340	DRT112	2193.63	125190	2222.87	105354	2362.38	110224	1717.14	76308	1587.38	65216	1709.26	87380	1496.59	53114	1536.92	71017	1273.08	59198	2939.35	109547	2616.55	117679	2701.27	136451	1866.24	95856	1801.93	90982	1957.32	104617	1520.01	72579	1462.75	66913	1324.57	70457	2820.47	126132	2681.04	104213	2756.06	104347	2388.35	116687	1998.93	87359	2215.94	103626
AT2G14610	PR1	2687.39	124664	2522.48	97177	2419.52	91761	1730.82	62520	2107.98	70395	2266.41	94177	3575.8	103152	3721.29	139766	4379.86	165544	1382.44	41879	2026.46	74082	1305.68	53610	544.443	22731	573.827	23551	579.471	25176	1498.55	58162	1401.52	52113	1453.23	62833	1756.93	63865	1840.72	58158	1374.82	42310	471.14	18710	453.987	16127	514.584	19560
AT1G42970	GAPB	1128.98	122246	1261.49	113438	1299.63	115051	936.109	78928	840.373	65507	910.551	88318	823.732	55466	856.199	75063	702.962	62020	1611.92	113982	1222.65	104331	1621.22	157929	1011	98525	1012.86	97030	1066.15	108119	909.306	82379	924.95	80279	812.407	81991	1430.54	121380	1443.02	106422	1344.15	96556	1045.01	96869	892.404	73997	944.051	83762
AT5G04140	GLU1	378.895	120769	366.755	96997	380.419	99215	322.16	80311	286.05	65742	286.666	82031	317.192	63856	348.485	89825	342.015	88926	348.952	72763	339.107	85180	373.722	105426	256.449	74716	286.644	80976	272.451	81403	238.466	63750	272.085	69602	275.013	81771	386.241	96707	404.698	88250	450.299	95152	283.201	77290	273.653	67016	245.945	64249
AT4G37930	SHM1	1026.26	118953	1085.67	104507	1155.93	109540	993.077	89631	903.144	75361	947.974	98064	829.986	59826	821.198	77067	746.965	70545	1202.62	91032	1087.91	99375	1167.2	119748	1072.06	111837	1035.43	106181	1087.83	118091	841.247	81583	865.255	80389	825.702	89204	1182.25	107381	1169.83	92354	1139.73	87641	1271.73	126192	1121.23	99499	1186.48	112690
AT1G55670	PSAG	2438.1	116076	2395.07	94697	2513.1	97819	2384.24	88389	2176.37	74592	2330.36	99383	995.128	29462	1076.79	41507	982.848	38126	3087.85	96004	2607.16	97818	2714.47	114387	2609.99	111834	2552.5	107514	2493.84	111197	988.386	39371	1019.11	38891	886.338	39331	2799.26	104431	2776.72	90039	2685.88	84832	2853.02	116282	2700.03	98438	2748.67	107230
AT1G61520	LHCA3	1569.8	115944	2038.78	124757	2016.84	120967	1426.65	81577	1841.48	97140	1383.67	91125	651.938	29855	491.036	29380	589.768	35216	1961.06	94100	2226.64	128726	1757.16	114447	2131.52	140409	1643.4	106862	1593.02	109886	627.142	38433	652.163	38230	585.101	39941	1659.69	95569	1554.34	77771	2234.08	108909	1789.2	112849	1539.27	86556	1619.76	97560
AT2G21330	FBA1	1309.91	115884	1456.01	114769	1449.53	112527	1650.08	121847	1440.25	100003	1208.39	102671	294.428	17391	382.962	29450	241.162	18965	1936.68	115352	1692.94	126470	2138.9	167462	1549.41	132219	1414.42	118823	1812.22	161055	435.013	34600	364.582	27775	356.318	32032	1684.18	125321	1364.44	88261	1509.89	95078	1562.33	121228	1397.35	101582	1483.3	115242
AT4G35090	CAT2	963.947	113699	1057.88	103659	988.414	95275	732.213	67239	674.09	57209	717.163	75740	131.402	9652	132.341	12960	125.575	12063	1100.68	84766	887.429	82472	1156.89	120834	631.585	67018	668.897	69767	680.951	75190	278.091	27452	286.654	27098	263.312	28937	953.326	88096	989.795	79502	847.541	66293	631.669	63748	561.406	50695	569.134	55012
AT5G38430	RBCS-1B	2014.73	111228	3000.09	141995	1925.7	85275	1614.8	68535	1782.08	73499	2014.1	99894	1369.83	48647	3117.96	148234	2424.61	114843	4099.29	155691	2858.2	132810	3668.21	177972	2104.14	104833	1769.46	84824	2351.32	125716	2090.95	95573	2202.18	102288	1622.51	83559	4424.85	196987	4247.93	169972	4003.15	147181	3820.98	198469	2512.82	110068	2344.65	107418
AT4G02770	PSAD-1	2146.25	109386	2060.31	87206	2164.43	90188	1892.36	75100	1658.69	60858	1752.46	80007	1019.82	32322	1001.06	41309	855.645	35532	2753.12	91633	2414.49	96977	2568.55	115871	1880.32	86250	1867.85	84223	1897.98	90596	836.185	35657	787.192	32159	697.691	33143	2504.01	100003	2485.02	86263	2511.75	84926	2151.04	93853	1872.23	73071	1972	82356
AT3G26650	GAPA	1129.47	106375	1180.24	92312	1233.76	94998	952.431	69848	848.832	57551	926.403	78156	882.551	51689	907.84	69226	790.753	60681	1670.76	102759	1357.5	100754	1583.72	132021	994.932	84334	1029.43	85776	1072.01	94558	1023.57	80656	1046.41	78994	925.337	81227	1513.31	111683	1474.28	94570	1443.69	90202	957.153	77172	841.95	60723	877.999	67758
AT1G32060	PRK	1034.36	98237	1024.06	80771	1061.42	82416	884.501	65412	787.409	53836	820.412	69797	678.055	40047	701.57	53948	607.142	46983	1193.19	74004	1081.58	80952	1161.79	97665	895.162	76516	919.95	77300	914.718	81363	711.827	56564	721.84	54952	627.8	55574	1182.97	88039	1153.08	74589	1156.21	72849	973.307	79136	892.667	64923	917.607	71411
AT1G74470	CHLP	974.803	98055	1030.96	86124	1014.63	83442	959.526	75156	888.657	64351	917.746	82694	240.563	15048	250.862	20431	223.481	18317	1451.76	95365	1160.56	91999	1395.21	124221	1001.97	90710	1014.79	90310	999.279	94140	271.551	22854	286.77	23122	260.337	24408	1179.37	92961	1178.54	80744	1152.92	76937	865.1	74497	811.859	62537	826.173	68097
AT2G30570	PSBW	1898.43	97451	751.35	32031	1915.19	80376	787.815	31490	1668.86	61671	721.929	33196	893.48	28522	878.716	36521	364.107	15229	1001.03	33557	1980.17	80104	786.794	35749	1810.08	83625	760.283	34529	760.366	36556	375.702	16136	365.385	15034	823.25	39388	900.06	36205	2076.65	72605	1598.56	54289	859.224	37759	1953.88	76806	832.839	35032
AT2G05070	LHCB2.2	1470.49	95409	1193.34	64302	1510.9	80147	1350.38	68225	970.489	45330	919.662	53451	49.6736	2005	41.9387	2204	37.8576	2002	1403.79	59481	1293.73	66151	1782.02	102340	891.923	52084	1004.16	57642	1281.87	77895	15.7918	858	18.5051	963	14.4939	877	1808.13	91930	1770.7	78250	1998.81	86037	1126.91	62595	950.505	47227	1210.73	64370
AT4G05180	PSBQ	1456.31	92178	1341.23	70503	1377.91	71305	1516.94	74765	1479.04	67394	1552.77	88040	714.016	28105	700.669	35908	682.835	35216	1628.28	67305	1454.42	72548	1487.42	83332	1584.47	90262	1745.19	97729	1694.3	100438	624.889	33093	671.551	34071	597.694	35261	1546.27	76693	1481.65	63875	1608.89	67559	1723.94	93414	1634.44	79222	1726.24	89532
AT2G13360	AGT	973.036	91320	978.098	76095	947.791	72729	996.297	72836	892.173	60289	962.817	80917	884.517	51515	900.978	68463	811.286	62049	1079.85	66190	932.385	68976	1044.4	86790	978.87	82697	1037.46	86076	995.957	87569	1003.18	78786	1024.64	77104	910.728	79695	984.299	72337	964.971	61696	937.068	58362	909.815	72970	882.037	63413	889.324	68412
AT3G56940	CRD1	985.257	89785	967.151	73195	1005.32	74900	877.257	62250	792.684	52003	880.648	71888	220.568	12500	203.737	15033	188.982	14033	1485.45	88401	1284.09	92217	1406.23	113427	863.853	70850	931.529	75104	896.952	76553	184.663	14080	200.575	14651	169.393	14388	1269.78	90674	1284.53	79728	1320.69	79843	942.49	73527	811.81	56652	875.247	65357
AT5G35630	GS2	802.063	88680	829.965	76202	900.776	81327	699.792	60181	635.339	50552	684.886	67662	751.119	51964	788.744	70975	720.567	65048	957.962	69301	848.07	73838	949.837	92705	681.008	67715	682.752	66719	714.938	74043	760.559	70506	828.428	73439	778.618	80355	944.796	81633	981.338	73919	949.106	69918	791.242	74589	709.149	60165	742.736	67181
AT3G57260	BGL2	1146.88	87433	1023.69	64812	1118.23	69697	536.215	31831	747.377	41017	524.989	35852	642.283	30450	546.742	33748	705.026	43794	591.396	29443	847.437	50913	767.776	51808	551.289	37826	471.496	31802	428.177	30572	363.778	23204	412.078	25181	473.884	33673	642.963	38410	685.518	35595	491.124	24839	412.72	26936	543.179	31711	444.8	27786
AT5G26000	TGG1	779.543	87360	583.434	54299	780.395	71500	368.876	32190	204.581	16506	392.485	39400	687.294	47898	691.827	62772	617.758	56408	880.427	64433	836.583	73883	786.032	77968	318.97	32172	411.41	40790	384.265	40331	617.745	57921	649.783	58368	591.201	61752	1119.66	98323	1070.6	81717	1161.47	86350	443.981	42572	395.289	33923	509.336	46753
AT1G64720	CP5	889.391	86988	767.314	72481	902.928	72312	864.076	73489	904.797	70461	926.636	83426	666.77	39111	596.91	52745	640.326	52004	633.256	41349	943.263	71592	785.364	82456	948.986	94321	1193.35	99269	888.059	94545	872.473	70045	775.749	61199	660.447	64777	696.352	59779	618.777	48922	630.212	49434	957.312	83802	824	72039	807.622	75502
AT5G46110	APE2	689.443	86324	682.985	71027	888.776	90927	915.899	89280	900.73	81155	913.546	102440	407.591	31742	436.082	44223	390.712	39870	970.341	79309	896.531	88397	946.661	104847	916.444	102195	953.181	105536	924.244	108301	552.148	57792	444.939	44637	520.084	60656	884.846	86763	660.396	56315	879.842	73035	711.244	76214	647.692	62097	859.217	88089
AT1G15820	LHCB6	1189.74	85908	1008.31	60465	1247.1	73622	1084.22	60961	1014.41	52731	1030.75	66671	565.113	25376	515.229	30122	466.821	27465	1127.32	53158	2881.08	163945	1248.58	79800	1038.34	67479	1093.01	69825	1168.86	79045	349.782	21132	342.501	19824	280.248	18861	2948.08	166807	1264.36	62182	1298.86	62220	2941.36	181821	1075.35	59462	1186.97	70230
AT5G42530	AT5G42530	2781.85	81672	2637.62	64311	2760.64	66263	3265.13	74645	2894.52	61177	3331.99	87628	2507.33	45777	2994.32	71177	3454.88	82646	3668.14	70328	3366.42	77888	2681.75	69689	3050.79	80612	2723.5	70742	2260.18	62147	4212.34	103471	4255.5	100144	3522.32	96385	3142.56	72297	3061.53	61220	2485.39	48408	2487.58	62522	2645.67	59481	2382.25	57310
AT1G67740	PSBY	1206.24	80031	1192.2	65691	1247.26	67656	1042.5	53859	983.306	46966	1017.55	60476	443.691	18307	488.119	26221	409.144	22118	1514.86	65636	1255.42	65641	1430.81	84025	1076.94	64308	1061.91	62333	1080.36	67132	399.697	22188	384.612	20455	353.441	21857	1382.35	71869	1358.39	61385	1310.67	57690	1195.56	67907	1050.99	53398	1146.86	62351
AT5G14740	CA2	861.542	79676	903.914	69402	1013.39	76597	1133.97	81660	909.173	60599	1215.1	101206	781.942	44999	927.432	69501	564.231	63111	1669.51	100971	960.235	99496	1578.27	130212	1288.76	107332	1344.41	110150	1350.17	116935	1164.78	90133	1184.28	87748	1040.26	90499	1440.97	104833	954.811	87044	1333.47	81783	1131.54	89608	1017.6	72195	918.494	69598
AT4G28750	PSAE-1	1821.38	77599	1737.49	61476	1818.01	63324	1647.86	54667	1556.89	47751	1729.32	65997	753.051	19952	745.968	25732	730.354	25353	2203.48	61306	2014.17	67625	2033.27	76674	1790.9	68670	1935.15	72941	1919.49	76590	685.944	24451	690.958	23596	596.248	23677	2080.02	69441	2082.55	60431	2312.59	65363	2138.95	78013	1936.14	63167	2006.17	70036
AT2G06520	PSBX	2003.02	77023	1897.08	60583	1972.32	62006	1895.84	56767	1776.53	49179	1933.05	66585	1158.35	27700	1157.77	36047	1114.22	34910	2722.61	68370	2186.52	66260	2212.29	75298	1982.45	68610	2049.09	69712	2004.36	72185	1244.19	40030	1199.14	36961	1023.75	36692	2411.03	72650	2344.29	61399	2525.38	64424	2278.87	75019	2003.76	59005	2157.1	67969
AT5G01530	LHCB4.1	1025.25	76472	812.476	51589	1088.51	66381	945.891	54938	927.059	49780	1073.28	73967	459.932	21335	502.493	30346	448.786	27275	1293.55	63011	1179.6	69348	1240.33	81921	1034.57	69450	1037.17	68442	1045.72	73056	518.808	32377	525.428	31414	470.977	32743	1148.16	67110	1051.42	53421	1059.74	52439	1201.75	76736	1022.05	58377	1100.73	67275
AT1G54040	ESP	939.098	75021	660.731	46694	813.321	52488	2880.49	177194	2322.12	138382	1880.67	145017	1250.98	63834	1132.32	72478	1087.96	70054	1057.45	54544	1027.98	63963	948.859	66298	2074.3	152544	1861.5	161818	2523.93	186700	2111.23	139938	1527.41	96634	1704.65	131335	999.981	61836	868.459	49749	823.512	43175	2227.8	157089	1604.62	102402	2434.07	157486
AT5G09660	PMDH2	853.778	72801	889.1	62927	883.708	61564	829.6	55057	771.562	47278	856.56	65344	482.559	25625	478.288	33062	416.494	28959	1039.59	57821	872.886	58679	1004.22	75701	861.706	65995	861.654	65079	902.252	71930	529.523	37769	531.271	36278	468.252	37205	946.387	63161	888.803	51543	919.097	52834	940.33	68523	819.909	53455	866.457	60448
AT2G43970	AT2G43970	541.695	70141	449.93	48465	411.759	43664	387.226	39109	423.407	39535	412.601	47939	643.535	51907	737.637	77464	550.227	58149	343.128	29064	376.84	38471	393.546	45181	345.625	40347	335.335	38481	416.118	50549	476.477	51708	476.09	49497	476.945	57659	332.205	33765	340.395	30071	333.312	28681	354.792	39396	354.392	35183	366.085	38908
AT4G04640	ATPC1	734.78	68216	716.919	55275	751.277	57023	667.525	48256	585.548	39134	618.101	51402	555.879	32092	521.284	39183	475.279	35952	882.311	53492	784.522	57398	824.399	67743	670.278	56005	655.803	53865	659.123	57310	520.438	40425	528.03	39293	480.574	41584	900.613	65518	918.95	58107	923.179	56859	761.929	60556	670.709	47683	714.638	54365
AT5G38420	RBCS-2B	1233.07	64802	1189.39	51910	968.151	41597	939.425	38443	901.275	34098	1411.01	66424	1200.94	39248	1443.96	61441	1152.71	49359	1561.11	53577	8.37084	347	1478.58	68778	879.191	41584	1053.72	48993	1261.54	62092	1400.51	61580	1145.13	48238	726.146	35569	1800.35	74140	13.7711	493	900.057	31380	7.09013	319	1036.22	41702	1277.81	55026
AT3G60750	TKL-1	373.744	64765	470.768	67748	508.854	72090	460.031	62073	382.941	47771	336.257	52195	581.128	62622	605.917	85011	515.412	72688	552.594	62309	413.419	56457	492.848	70099	407.655	63577	276.037	37798	412.461	66939	547.318	79352	566.144	78519	462.787	69593	554.464	75289	423.625	49998	552.587	63525	409.653	60771	373.99	49628	309.347	43923
AT5G64040	PSAN	1363.53	63259	1248.31	48097	1338.67	50784	1187.6	42919	1107.76	36998	1106.74	45993	427.722	12342	407.03	15293	382.949	14478	2105.52	63792	1581.07	57802	1778.91	73070	1354.83	56571	1478.79	60709	1495.41	64975	590.912	22939	578.01	21496	486.363	21035	1858.53	67563	1697.37	53633	1972.15	60698	1441.34	57247	1348.36	47903	1405.55	53433
AT1G30380	PSAK	1366.2	62959	1233.3	47200	1401.66	52809	1205.24	43249	1045.67	34690	1152.8	47588	439.964	12609	463.643	17300	426.907	16030	1835.78	55247	1439.42	52275	1439.29	58708	1186.64	49216	1124.13	45832	1215.32	52453	445.893	17193	423.084	15628	361.889	15544	1742.29	62916	1559.16	48938	1666.76	50957	1393.51	54976	1224.35	43207	1264.5	47749
AT5G60390	AT5G60390	579.126	62355	559.584	50037	582.104	51241	433.627	36355	416.095	32252	447.84	43193	508.019	34015	490.403	42751	460.756	40279	632.606	44481	639.149	54233	649.179	61867	402.157	38971	363.721	34648	339.208	34206	451.593	40682	455.648	39324	472.196	47387	643.423	54286	613.541	44994	582.393	41600	359.183	32960	353.038	29109	388.092	34240
AT4G21960	PRXR1	647.847	62320	304.945	24506	566.718	44799	895.445	67384	879.411	61158	470.594	41335	889.861	53463	898.578	70299	410.794	32358	619.182	39064	735.026	55984	289.293	24760	572.869	49850	938.66	80239	830.976	75193	624.093	47479	739.623	55832	406.321	36614	566.92	42953	290.659	19136	486.174	31186	562.074	46557	874.691	64737	547.379	43429
AT3G45140	LOX2	359.75	62296	287.175	41298	316.93	44869	945.869	127538	661.702	82487	679.326	105373	1102.83	118756	1047.06	146800	892.594	125937	241.391	27298	335.13	45733	213.655	32747	476.042	74190	523.518	80204	594.726	96451	984.515	142637	727.875	101029	1159.64	187163	270.317	36680	261.277	30816	232.962	26763	467.681	69330	316.28	41940	458.743	65092
AT1G75040	PR5	1024.68	61293	821.759	40822	985.808	48210	234	10900	308.441	13282	243.216	13032	471.555	17541	444.077	21507	546.21	26622	714.854	27925	846.429	39900	779.493	41271	337.049	18146	304.499	16115	301.573	16895	393.271	19682	360.767	17298	395.05	22025	647.289	30340	622.283	25353	501.196	19889	254.297	13022	308.861	14148	236.693	11602
AT4G20360	ATRAB8D	570.742	61243	601.665	53617	634.314	55647	600.621	50185	507.932	39237	566.106	54414	479.564	32001	499.711	43415	437.086	38215	732.926	51359	677.535	57294	736.305	69932	605.103	58437	587.488	55773	579.549	58243	515.169	46251	563.497	48467	524.779	52485	776.072	65255	785.979	57443	747.305	53198	613.401	56348	593.417	48762	606.014	53285
AT3G54500	AT3G54500	405.334	60673	401.014	49808	396.742	48535	330.084	38403	335.709	36127	291.875	39088	16.2088	1511	15.2946	1856	13.4752	1644	445.428	43508	392.557	46259	448.679	59424	343.207	46184	387.291	51231	372.52	52159	11.2478	1405	12.0329	1444	10.4224	1452	435.844	51079	415.111	42306	440.983	43778	438.398	56086	409.382	46877	398.937	48863
AT3G50820	PSBO2	792.039	60092	932.454	58752	848.848	52653	884.084	52230	794.069	43371	853.194	57985	400.254	18885	407.98	25062	383.555	23711	1125.72	55775	1058.86	63310	1084.53	72830	742.79	50720	769.829	51674	895.85	63656	498.939	31672	484.609	29471	424.059	29987	1133.06	67362	955.644	49383	1073.43	54029	922.186	59897	709.648	41230	822.527	51136
AT4G21280	PSBQ	1086.7	59834	1042.31	47658	1173.72	52835	846.182	36278	741.655	29397	839.75	41415	723.955	24788	752.469	33544	638.293	28635	1447.99	52062	1210.01	52510	1313.6	64016	893.882	44293	919.185	44774	982.616	50669	682.554	31443	683.15	30149	580.592	29794	1390.15	59976	1288.59	48321	1318.29	48158	1118.94	52740	929.615	39198	1009.41	45541
AT5G10760	AT5G10760	553.185	59629	553.828	49578	640.433	56440	483.935	40619	679.765	52749	498.938	48176	486.563	32615	522.057	45562	544.386	47812	415.136	29223	531.612	45159	504.074	48093	530.585	51474	467.056	44542	494.172	49889	450.956	40671	575.722	49743	560.74	56337	468.803	39598	494.783	36326	427.587	30577	545.774	50364	609.791	50335	543.281	47986
AT2G34430	LHB1B1	966.631	59473	815.618	41675	942.385	47403	424.494	20337	366.439	16231	459.819	25342	136.603	5227	138.116	6881	147.804	7410	1520.42	61089	1354.05	65653	1413.8	76992	779.196	43147	917.754	49957	974.975	56181	310.574	15988	321.81	15871	280.524	16087	1130.54	54505	1137.66	47674	1336.28	54543	856.579	45117	799.484	37668	833.164	42004
AT2G46820	PTAC8	1032.6	58959	1051.85	49873	1101.13	51404	994.218	44208	882.313	36267	926.111	47363	417.551	14823	449.342	20774	403.777	18786	1344.08	50117	1109.27	49910	1173.57	59311	1062.18	54583	1030.79	52072	1053.09	56309	460.321	21962	445.438	20379	402.95	21443	1204.06	53869	1200.93	46713	1191.75	45152	1362.63	66610	1173.55	51314	1242.56	58142
AT4G32260	AT4G32260	901.344	56886	908.64	47625	922.744	47613	801.721	39400	771.875	35070	825.623	46677	766.057	30066	769.54	39323	723.493	37205	1025.31	42259	961.332	47814	993.478	55498	838.574	47633	867.222	48423	889.65	52586	827.884	43716	815.455	41253	729.479	42911	1010.71	49985	978.561	42065	968.668	40558	978.841	52887	863.871	41751	909.548	47038
AT1G56070	LOS1	313.735	56645	312.499	46857	317.272	46833	260.411	36611	256.817	33380	261.173	42240	272.636	30611	272.738	39870	252.98	37216	331.787	39120	359.166	51104	359.527	57455	243.028	39491	230.824	36871	216.384	36590	243.827	36833	266.299	38539	274.003	46110	330.046	46695	330.559	40650	323.881	38794	193.992	29985	203.184	28093	209.733	31029
AT5G17920	ATCIMS	334.426	56538	315.896	44232	348.094	48129	400.926	52460	372.387	45342	335.905	50893	315.257	33159	321.528	44030	268.994	36832	429.466	47436	427.514	55646	448.952	65699	392.284	59715	367.277	54958	361.752	57303	304.9	43147	297.494	39205	310.754	48983	444.2	58868	443.159	51036	422.284	47382	393.944	57041	379.494	49151	395.24	54778
AT2G18960	AHA1	268.586	56247	274.729	47781	247.896	42443	292.917	47766	296.743	44737	275.593	51699	411.76	53624	403.269	68377	417.635	71262	193.542	26469	228.533	37716	224.01	41523	200.055	37706	216.195	40057	205.296	40266	340.644	59686	353.331	59311	358.819	70038	213.989	35116	224.37	32003	211.583	29396	188.143	33731	186.584	29922	187.298	32141
AT3G44310	NIT1	528.974	54902	563.121	41810	546.431	36530	1120.6	79041	920.38	69404	968.894	79991	639.248	39671	669.757	49959	558.122	42263	481.315	31931	508.996	40371	469.778	43444	481.297	45504	713.546	51622	535.522	52404	591.323	50306	605.801	39713	670.43	51083	555.203	35571	453.917	32152	500.779	27171	611.91	42832	548.459	34343	642.458	43052
AT2G26080	AtGLDP2	255.954	54861	266.252	47612	272.059	48132	291.941	48858	247.621	38126	235.929	45578	102.364	13615	114.548	19836	105.146	18323	265.684	37109	256.218	43220	298.661	56538	254.828	49448	267.727	50974	284.527	56993	109.431	19582	110.86	19154	119.081	23752	317.52	53215	329.85	48049	320.281	45446	251.987	46139	251.614	41210	232.55	40756
AT3G12780	PGK1	506.731	54684	528.961	47406	577.586	50959	458.756	38550	412.576	32052	437.755	42317	672.283	45116	630.838	55118	575.411	50595	669.51	47182	591.16	50274	620.841	59301	505.614	49107	499.421	47682	509.768	51521	610.991	55166	650.864	56299	570.686	57401	664.165	56163	659.629	48483	678.913	48605	557.217	51478	482.723	39892	520.721	46046
AT5G25980	TGG2	481.447	54659	421.631	39754	518.398	48118	305.005	26964	172.226	14077	275.997	28069	412.722	29140	403.164	37061	373.205	34523	586.308	43469	521.539	46662	459.837	46209	300.515	30707	419.77	42164	384.376	40870	518.948	49295	505.259	45980	461.305	48814	625.546	55652	594.735	45988	629.617	47421	462.608	44963	362.304	31499	410.078	38150
AT1G47128	RD21	504.565	54327	521.393	46622	401.349	35330	533.318	44714	557.464	43210	490.23	47282	839.919	56238	803.802	70072	823.796	72270	366.158	25746	398.428	33807	413.865	39442	429.541	41624	466.252	44415	419.651	42318	924.317	83267	932.8	80504	847.731	85073	370.725	31279	355.191	26048	325.107	23223	329.153	30340	341.62	28167	355.151	31334
AT2G14560	LURP1	819.484	53710	362.123	23802	288.985	16430	692.148	36344	172.027	9266	251.499	17034	843.569	38577	413.398	24903	1038.34	62130	1036.36	45086	360.432	20027	955.173	57577	192.576	11744	516.985	29836	464.854	29437	991.317	57930	516.638	30843	373.071	28417	456.061	26426	1027.85	47045	394.875	21302	191.354	11924	192.769	9897	180.012	10372
AT1G44575	NPQ4	729.146	53330	794.178	47354	887.806	51815	773.774	39773	598.746	30300	688.821	43639	468.495	21131	467.046	27385	416.228	23939	1218.3	55271	996.782	55596	1045.85	65917	756.151	47316	772.874	48080	786.166	52071	531.426	28954	526.964	28344	449.248	29380	1158.28	63279	1180.57	55611	1115.98	51953	939.267	56693	787.506	41875	868.092	50003
AT2G41090	CML10	953.729	53091	878.204	40599	927.96	42232	736.294	31916	669.531	26831	688.783	34346	683.139	23648	716.368	32287	609.096	27627	1021.71	37142	945.966	41498	866.412	42689	626.372	31381	603.061	29701	594.495	30994	678.313	31592	646.454	28845	611.675	31736	962.332	41977	959.124	36365	917.345	33877	767.95	36597	703.597	29993	727.574	33188
AT3G61440	ATCYSC1	464.429	52849	549.211	43292	540.951	40979	512.362	37254	361.325	29524	516.953	44474	526.806	28626	505.15	35745	342.838	31497	521.576	33454	559.028	42178	512.867	42552	394.343	35057	328.494	33011	337.202	35989	334.803	31550	409.052	29451	427.931	34845	545.521	41047	550.545	34259	528.145	32905	401.868	30055	322.371	28151	373.54	31492
AT5G66190	ATLFNR1	573.729	52844	595.473	45549	613.182	46174	562.748	40361	538.914	35733	525.68	43372	612.913	35106	595.032	44374	531.998	39925	666.803	40108	664.731	48250	625.355	50982	571.868	47405	529.03	43110	550.478	47486	565.291	43563	567.777	41918	520.283	44665	673.791	48631	718.977	45104	681.203	41624	688.089	54256	599.855	42309	637.455	48111
AT5G67030	ABA1	362.627	52790	382.014	46184	358.547	42674	337.39	38245	335.627	35173	316.647	41292	58.2019	5270	54.819	6462	49.4882	5870	380.077	36133	387.017	44399	417.845	53840	325.321	42623	338.402	43584	336.958	45941	58.0594	7073	57.7218	6737	51.3008	6962	354.576	40447	361.306	35824	370.474	35779	331.862	41359	304.059	33896	302.225	36051
AT1G03140	AT1G03140	379.621	52673	68.2001	6308	277.739	31479	360.303	38737	126.019	11367	96.1025	10217	40.5634	2560	76.8343	7177	102.44	10523	68.2952	5124	408.693	44725	333.874	41282	310.515	37517	277.627	33939	243.664	30966	78.7231	8039	78.5745	7640	32.8793	2734	69.6818	6444	233.57	22178	362.832	33725	257.167	30687	74.4481	6855	35.9072	2610
AT1G12900	GAPA-2	607.642	52616	618.761	44490	687.537	48643	526.442	35379	314.536	20141	482.324	39236	323.58	18429	324.608	22692	272.153	19188	994.687	56207	765.715	52311	878.148	69188	371.199	29474	385.078	31194	568.696	46077	347.264	25061	350.936	24333	302.225	25805	967.36	65538	929.179	54767	977.662	56488	667.09	49464	558.214	37046	614.074	46095
AT4G38550	AT4G38550	366.615	50371	408.483	46610	454.174	51017	312.382	33421	378.849	37472	359.281	44219	281.841	24081	343.257	38185	359.262	40219	316.58	28406	423.862	45894	339.785	41322	632.993	78274	494.957	60165	504.457	64913	402.218	46237	434.064	47804	424.532	54366	389.364	41920	395.016	36966	381.604	34783	644.156	75767	714.383	75163	665.397	74913
AT2G31880	SOBIR1	394.85	50226	421.257	44501	491.186	51081	348.474	34516	557.663	51066	422.019	48087	295.273	23357	422.667	43531	459.098	47583	286.755	23821	383.357	38429	328.08	36939	526.875	60318	437.511	49237	497.053	59215	422.664	44983	592.745	60436	713.109	84546	311.931	31092	353.821	30654	316.179	26682	413.406	45018	550.439	53618	468.987	48883
AT4G03280	PETC	820.611	50066	851.272	43217	871.47	43493	665.491	31690	597.866	26298	656.857	36055	675.486	25683	662.07	32828	590.557	29543	1080.69	42969	961.608	46527	1019.18	55145	720.479	39609	748.665	40485	774.838	44470	729.15	37377	745.648	36504	604.489	34476	1016.32	48806	931.368	33855	1043.6	42303	870.111	45538	751.336	35255	855.209	42994
AT5G54770	THI1	533.808	49949	577.273	44859	575.948	44060	751.105	54726	646.885	43575	765.943	64200	1039.51	60487	1157.44	87687	892.793	68067	732.734	44774	543.273	40061	660.742	54724	634.018	53393	588.345	48706	611.195	53562	990.812	77569	907.586	68071	872.956	76133	644.235	47237	579.386	36925	403.35	25039	669.317	53615	566.881	40620	654.66	50195
AT5G19140	ATAILP1	693.998	49937	691.027	41303	574.034	33760	765.675	42902	804.662	41682	829.493	53466	700.76	31338	656.828	38251	682.881	40035	536.933	25241	569.501	32302	585.618	37295	751.711	48673	788.931	50227	695.593	46876	542.775	32668	501.135	28918	468.098	31406	596.804	33658	591.048	28950	625.609	29847	632.252	38966	733.946	40451	715.283	42162
AT2G30950	VAR2	349.39	49839	348.112	41239	352.894	41155	341.143	37892	314.219	32267	326.081	41666	255.833	22694	249.173	28778	233.517	27141	323.996	30182	350.661	39419	330.618	41743	316.258	40602	305.389	38541	309.33	41325	228.243	27240	255.702	29237	234.256	31145	361.701	40430	354.117	34404	358.278	33905	346.54	42318	323.983	35390	329.962	38568
AT4G34350	CLB6	475.861	48738	503.025	42787	484.959	40609	416.698	33233	396.256	29217	397.065	36429	186.259	11864	174.043	14433	171.108	14280	470.792	31489	516.958	41726	491.035	44515	374.602	34531	390.625	35396	389.015	37316	237.216	20328	245.762	20176	215.673	20589	471.116	37811	483.611	33736	467.112	31739	403.671	35394	369.827	29006	381.254	31997
AT2G40000	HSPRO2	524.591	48638	808.125	62225	730.294	55357	544.57	39316	996.847	66535	702.886	58376	665.427	38366	947.038	71092	851.222	64305	1.99602	121	1.07249	79	527.82	43316	669.196	55841	590.679	48452	677.674	58845	309.72	24026	739.542	54961	1047.6	90530	198.232	14402	261.231	16497	202.394	12449	7.13778	567	514.468	36527	393.282	29879
AT5G64840	GCN5	323.882	48019	350.365	43140	306.068	37099	288.805	33342	290.804	31038	251.512	33403	54.9813	5070	51.3761	6168	50.0134	6042	315.529	30550	315.45	36857	344.151	45163	268.37	35810	269.247	35317	269.05	37359	56.2465	6978	53.0711	6307	50.6114	6994	313.69	36444	330.316	33356	340.958	33536	275.661	34988	271.236	30795	266.894	32424
AT1G56280	ATDI19	644.608	47844	696.356	42923	535.011	32463	624.479	36091	708.685	37866	615.739	40938	742.467	34269	646.945	38878	641.762	38811	573.339	27790	618.449	36174	580.707	38149	637.355	42575	657.532	43177	650.801	45240	749.12	46520	793.481	47204	734.017	50778	517.852	30119	496.234	25087	514.83	25351	588.856	37416	617.715	35109	621.931	37826
AT1G17980	PAPS1	159.325	47412	125.814	30774	155.572	39060	166.038	38498	91.8181	20503	126.881	34504	26.8616	3791	27.3798	5229	29.1411	5597	108.099	21814	238.18	56973	130.012	34438	173.063	46348	179.212	47153	119.768	34011	25.1658	5733	26.0038	5912	26.7522	6167	157.341	37037	153.834	31352	167.204	33241	79.5003	20229	133.039	29807	170.19	41501
AT3G22890	APS1	439.445	47315	422.919	37817	421.625	37115	569.047	47709	529.46	41039	503.22	48535	507.233	33963	473.679	41293	428.53	37595	427.456	30056	484.2	41085	387.847	36962	547.38	53043	494.341	47090	498.839	50303	561.269	50562	446.16	38505	500.713	50249	425.999	35942	405.72	29753	389.206	27801	464.534	42818	472.398	38950	491.283	43344
AT3G46780	PTAC16	427.32	47147	440.18	40330	449.665	40558	405.432	34827	364.82	28977	386.582	38210	225.211	15451	235.624	21052	194.066	17449	542.812	39096	487.72	42403	523.252	51091	426.953	42374	447.392	43666	451.933	46695	174.286	16083	183.769	16249	155.767	16020	507.288	43860	501.687	37685	531.731	38914	489.647	46228	422.567	35700	459.165	41511
AT3G45860	CRK4	367.751	47049	344.3	36487	427.198	44558	346.068	34253	408.078	37387	341.792	38859	252.91	20091	271.391	28016	289.857	30029	325.385	27071	381.106	38258	352.055	39734	479.934	54972	401.361	45171	377.366	44941	209.381	22372	243.704	24908	227.077	26981	370.346	36880	385.497	33375	363.319	30724	387.554	42234	468.618	45637	402.494	41983
AT5G64940	ATATH13	267.81	46237	273.933	39364	280.933	39633	237.806	31963	232.568	28974	212.588	32877	41.3208	4433	42.9139	5994	38.5912	5442	298.6	33655	291.56	39649	305.171	46738	220.091	34279	230.718	35323	223.854	36209	34.0519	4915	38.1964	5299	35.7742	5761	297.515	40339	315.19	37045	335.908	38559	245.589	36291	230.129	30417	226.825	32093
AT1G68010	HPR	459.304	45644	457.485	37742	471.37	38299	575.52	44522	450.056	32192	503.789	44832	345.212	21318	339.616	27315	295.784	23934	681.808	44177	501.776	39283	649.976	57111	545.896	48794	504.063	44308	514.763	47902	415.251	34534	379.379	30203	336.973	31211	559.405	43559	521.281	35281	505.409	33323	506.579	43070	438.014	33329	519.331	42275
AT4G02890	UBQ14	608.241	45484	436.021	26996	415.295	25365	570.64	33263	443.507	23840	340.649	22824	544.911	25282	569.603	34436	437.916	26649	467.736	23040	385.833	22699	354.844	23481	387.566	26063	372.451	24646	363.75	25446	581.774	36411	482.949	28924	734.997	51117	534.794	31378	371.863	18930	454.951	22914	425.668	27334	502.21	29217	473.057	29103
AT5G54710	AT5G54710	351.746	45323	266.505	39012	362.103	38774	217.984	22419	226.909	21312	248.14	28437	125.72	10114	136.838	14528	147.171	15956	293.497	25177	361.166	36866	310.381	35452	358.088	56177	386.511	44944	381.661	47217	197.24	21715	177.609	25044	181.195	30419	371.467	37000	364.662	32354	396.868	33915	476.777	52458	550.398	54834	451.912	47370
AT3G62290	ARFA1E	855.563	45280	868.472	38170	756.956	32750	679.647	28008	782.355	29808	702.297	33293	991.346	32628	987.023	42293	981.633	42329	769.608	26600	816.009	34032	774.932	36301	882.905	42052	940.197	44023	889.113	44068	1304.12	57745	1252.53	53133	1227.58	60553	652.238	27048	617.997	22276	628.751	22075	616.938	27952	676.955	27435	642.486	27863
AT3G01290	HIR3	654.775	45131	674.133	38723	698.946	39474	391.054	21104	407.389	20295	491.376	30461	500.171	21584	538.898	30189	564.182	31683	469.215	21167	627.162	34107	516.818	31681	723.28	44921	565.36	34568	565.156	36580	717.409	41291	708.326	39092	717.925	46133	537.348	29048	526.632	24773	514.593	23506	546.384	32145	664.786	35108	586.629	33150
AT3G27690	LHCB2.4	778.791	44969	662.462	31767	813.764	38416	490.725	22064	446.312	18552	415.608	21497	11.5362	415	13.0171	609	15.6124	735	1382.08	52115	1070.93	48732	1184	60512	546.996	28426	645.163	32959	649.947	35148	5.5123	267	9.46144	438	10.0375	541	1161.73	52564	1126.73	44312	1253.98	48036	674.065	33320	514.315	22742	591.92	28007
AT1G72610	GLP1	791.077	44954	767.009	36197	874.636	40635	925.313	40944	845.274	34579	849.528	43244	565.679	19990	552.103	25402	547.966	25372	1611.29	59795	1694.52	75885	1395.11	70171	1376.75	70412	1155.94	58115	1156.93	61573	535.589	25465	822.412	37460	675.022	35753	1638.15	72945	656.812	25422	1497.45	56453	1493.56	72658	1403.85	61090	1313	61139
AT2G41100	TCH3	506.772	44703	565.702	38325	642.715	44584	357.06	23560	454.892	27309	437.612	32634	379.326	19541	458.005	30309	439.642	29093	346.133	18560	463.053	30231	407.327	29859	786.837	56136	601.731	44992	665.04	49841	389.378	27434	444.811	29726	471.294	37843	380.956	26051	389.858	23016	401.66	21647	536.901	38866	702.377	49530	623.555	41365
AT1G52230	PSAH2	1100.02	44583	976.287	32860	1087.43	36032	995.349	31412	892.313	26035	939.087	34093	363.94	9173	322.629	10587	331.269	10940	1563.76	41388	1325.74	42343	1343.4	48192	975.008	35565	992.403	35585	994.23	37739	252.435	8560	252.203	8194	200.953	7591	1473.54	46798	1465.84	40464	1615.09	43426	1271.18	44105	1116	34637	1176.57	39074
AT3G16140	PSAH-1	1081.74	43908	1064.36	35879	1114.6	36988	1166.48	36868	1047.67	30614	1162.63	42272	552.376	13943	578.274	19005	571.581	18904	1382.84	36655	1307.95	41838	1251.28	44955	1283.26	46879	1305.14	46869	1267.98	48202	582.807	19793	597.684	19446	519.951	19671	1349.04	42908	1308.86	36185	1340.55	36098	1423.84	49476	1340.76	41675	1333.84	44364
AT3G08580	AAC1	456.313	43756	338.105	26943	349.467	27415	262.454	19581	317.628	21941	275.212	23640	387.611	23128	365.666	28236	469.407	36699	480.945	30135	349.279	26368	465.287	39468	332.558	28718	236.639	20089	303.091	27214	403.264	32305	497.703	38277	366.654	32791	366.185	27533	506.603	32976	484.099	30813	158.216	12981	273.536	20094	284.074	22334
AT4G15560	CLA1	255.745	43334	239.012	33633	255.924	35453	277.366	36596	239.985	29273	253.307	38447	126.317	13310	129.274	17735	113.216	15631	257.505	28494	235.759	31481	252.615	37886	213.164	32507	230.081	34491	226.456	35937	86.1088	12208	89.3877	12141	87.7305	13855	240.026	31869	241.54	27875	259.071	29122	216.032	31337	203.612	26420	202.162	28069
AT3G26520	TIP2	589.745	43232	472.879	28789	480.258	28783	1225.75	69968	1292.44	68205	1474.11	96798	839.665	38277	874.025	51876	826.28	49353	644.222	30841	557.371	32200	630.687	40922	976.059	64396	1178.09	76405	1080.77	74201	1220.52	74858	1088.78	63976	1027.57	70209	591.225	33962	550.074	27465	538.819	26204	948.974	59554	879.836	49391	916.633	55060
AT3G18780	ACT2	401.25	43189	402.226	35958	384.973	33837	330.77	27660	353.613	27366	331.861	31937	441.479	29622	448.887	39157	414.119	36270	361.67	25379	379.526	32177	361.236	34411	395.93	38281	372.073	35386	347.8	35037	508.367	45734	504.864	43471	482.443	48342	389.747	32848	392.608	28723	331.237	23622	403.17	37136	424.04	34876	422.95	37236
AT1G14880	PCR1	922.453	43073	978.675	37951	1016.54	38807	428.217	15570	451.376	15173	385.593	16129	893.661	25950	1034.59	39114	1211.69	46100	876.012	26713	1401.33	51566	832.197	34395	654.101	27489	453.587	18738	465.391	20353	1421.73	55543	1380.84	51681	1359.75	59178	1033.2	37804	960.851	30558	824.587	25544	511.634	20452	600.402	21469	596.747	22833
AT1G09340	CRB	472.149	42681	481.829	36172	522.286	38600	400.632	28201	332.26	21622	381.9	30925	315.748	17750	300.333	21982	267.415	19697	684.845	40429	579.435	41278	627.095	50175	457.886	37253	469.99	37588	482.193	40823	355.484	26886	360.399	26114	310.986	26202	701.886	49718	686.604	42274	701.242	42054	546.027	42256	462.869	32042	499.087	36969
AT4G26850	VTC2	334.675	42572	341.698	36097	280.768	29199	308.015	30509	279.796	25622	194.883	22206	116.138	9187	105.187	10834	96.1786	9969	285.85	23745	267.737	26839	311.997	35128	194.912	22314	186.027	20936	183.038	21806	116.525	12402	115.52	11779	110.391	13088	309.693	30869	307.174	26613	260.391	21974	306.911	33422	251.413	24490	258.663	26961
AT1G08380	PSAO	986.989	42351	1018.57	36297	1082.82	37987	1092.86	36515	989.622	30570	1043.93	40126	309.127	8249	348.164	12096	342.468	11974	1392.12	39010	1145.75	38744	1136.14	43151	1154.47	44584	1046.25	39719	1025.92	41229	324.078	11635	327.594	11268	278.073	11122	1281.77	43098	1265.19	36976	1210.01	34445	1182.98	43456	1144.43	37605	1132.71	39827
AT1G11910	APA1	351.994	42325	332.207	33174	291.159	28623	290.667	27216	308.087	26669	289.651	31199	530.739	39686	476.557	46396	522.491	51190	216.934	17035	271.422	25720	233.368	24838	237.235	25674	261.879	27860	237.221	26715	550.013	55334	587.105	56587	596.9	66897	228.167	21499	228.338	18701	218.542	17434	222.582	22913	227.614	20959	236.338	23287
AT2G25510	AT2G25510	1212.85	42237	1143.42	33070	1226.38	34921	1287.05	34904	1221.96	30633	1369.28	42714	1076.76	23314	1250.58	35257	1317.64	37384	1375.03	31273	1397.39	38357	1161.7	35815	1124.98	35266	1044.37	32183	959.387	31288	1668.97	48622	1481.86	41367	1390.22	45121	1143.64	31213	1104.72	26205	887.88	20504	987.622	29443	972.112	25919	967.978	27618
AT5G60360	AALP	471.051	42235	441.549	32878	389.588	28559	501.16	34860	554.529	35792	524.165	42092	719.301	40105	678.741	49272	683.638	49934	312.665	18307	393.298	27790	326.191	25887	401.855	32428	436.577	34632	406.861	34165	795.715	59690	771.139	55412	734.928	61415	297.264	20886	303.192	18516	268.342	15961	343.655	26378	336.495	23104	350.635	25761
AT4G13940	HOG1	343.711	41751	350.892	35386	342.597	34021	342.536	32393	342.105	29912	309.868	33714	332.97	25151	274.614	24917	327.079	32372	434.399	34458	373.411	35745	449.027	48276	333.835	36495	316.428	34006	314.323	35758	408.365	41502	318.315	27502	395.721	44797	358.941	34165	359.603	29751	338.271	27259	283.785	29511	282.53	26281	293.825	29246
AT3G55800	SBPASE	410.648	41483	433.845	36397	446.18	36849	332.566	26160	281.076	20441	316.919	28678	271.721	17070	268.407	21953	235.822	19410	600.965	39645	473.279	37677	554.874	49613	344.62	31332	351.908	31451	363.886	34427	287.507	24300	293.711	23782	253.312	23850	586.054	46391	586.414	40347	580.258	38887	389.467	33681	346.915	26836	369.362	30574
AT4G16190	AT4G16190	480.809	40940	555.149	39256	374.798	26091	568.81	37713	606.077	37151	567.554	43289	669.127	35430	613.385	42287	643.622	44653	360.344	20037	408.474	27410	452.42	34097	484.508	37130	543.083	40912	505.71	40328	807.627	57536	843.375	57561	758.109	60165	361.644	24130	369.197	21411	349.971	19769	377.676	27530	392.822	25614	416.971	29093
AT5G60600	GCPE	249.933	40452	240.821	32366	242.213	32051	289.665	36496	268.609	31292	287.756	41708	227.373	22892	220.661	28916	208.236	27457	203.39	21496	222.216	28334	220.575	31590	266.588	38820	266.591	38158	273.297	41412	173.348	23469	191.059	24782	184.581	27839	230.143	29183	234.693	25869	248.03	26625	302.931	41957	285.181	35331	288.335	38224
AT2G38170	CAX1	367.248	40271	373.998	33711	389.85	36098	432.49	38227	584.891	47732	421.059	42632	220.572	15121	234.741	20773	248.139	23095	349.361	25442	496.15	44813	395.201	39093	451.741	44645	410.525	41126	436.229	46924	259.386	24207	249.706	22824	216.022	22566	440.686	39422	428.616	32576	423.132	31325	628.39	60220	595.875	51053	549.629	51692
AT5G24530	DMR6	468.234	40126	433.304	30838	477.013	33421	369.381	24649	443.478	27359	310.645	23847	274.994	14655	264.185	18331	301.233	21034	375.318	21005	465.044	31407	394.541	29927	340.144	26235	328.189	24883	332.741	26706	311.719	22351	341.918	23487	337.172	26932	423.836	28462	463.068	27029	464.825	26427	370.872	27209	405.108	26585	363.792	25546
AT4G15530	PPDK	209.661	40019	211.401	34028	217.455	33548	158.256	28574	177.144	24363	177.588	31105	127.815	15510	111.696	20795	127.436	24103	153.345	19344	173.785	26320	170.955	28801	136.727	23559	146.035	25185	150.857	26782	158.776	26054	152.807	24039	158.49	29012	146.467	25653	183.855	23518	160.708	20388	109.405	20846	107.124	18710	120.813	18783
AT1G72150	PATL1	306.49	40009	294.772	31982	256.155	27199	402.824	41125	419.355	39581	470.866	55300	514.878	41979	499.823	53058	494.323	52808	234.483	20077	298.26	30668	285.861	33033	394.511	46552	441.116	51167	353.18	43283	389.292	42704	393.908	41396	368.249	45000	275.423	28296	277.496	24780	334.183	28879	262.612	29473	326.505	32771	311.063	33418
AT3G29240	AT3G29240	522.469	39895	526.049	33360	508.377	31737	462.857	27521	432.27	23762	360.18	24636	417.928	19846	406.102	25107	444.138	27633	584.01	29123	643.898	38747	567.006	38323	443.074	30450	405.143	27370	363.838	26020	453.095	28947	476.317	29154	407.905	29032	562.045	33630	574.194	29863	527.593	26726	247.647	16189	320.912	18765	288.341	18042
AT3G21055	PSBTN	1174.89	39585	1225.7	34297	1262.77	34785	1102.79	28933	1016.64	24659	1044.93	31537	658.817	13804	754.436	20581	663.077	18203	1701.81	37445	1462.97	38845	1574.81	46964	1214.72	36835	1173.5	34981	1202.08	37932	799.833	22547	760.095	20528	699.526	21968	1538.93	40631	1518.56	34848	1505.1	33642	1305.58	37658	1134.29	29266	1261.61	34831
AT1G62750	ATSCO1	242.978	39539	257.316	34774	265.285	35293	221.738	28097	206.556	24197	205.561	29964	166.379	16837	165.719	21834	141.478	18759	290.891	30913	267.346	34284	306.685	44173	213.74	31303	217.39	31297	212.451	32378	147.009	20015	164.046	21398	147.206	22327	326.86	41679	324.844	36003	340.888	36801	230.681	32136	213.872	26651	214.406	28589
AT3G16640	TCTP	672.173	39223	684.503	33171	555.901	26520	639.307	29049	695.092	29199	653.331	34150	786.652	28545	733.108	34636	744.051	35376	810.401	30882	804.632	37001	784.125	40499	926.861	48676	958.892	49503	877.508	47956	1092.06	53316	1082.12	50614	996.687	54207	569.043	26020	534.765	21254	574.394	22236	620.788	31011	654.966	29267	637.3	30472
AT1G60950	FED A	770.211	39161	0.241672	11	793.311	32977	0.391666	16	562.247	20580	0.352794	17	6.56609	208	568.347	23397	0.291427	13	1538.47	51083	617.772	24754	0.366335	17	620.055	28374	657.764	29589	648.398	30876	3.87654	165	0.397571	17	0.335507	16	0.696754	28	0.607417	22	0.576208	20	2.47782	108	612.345	23842	0.257626	11
AT2G30520	RPT2	321.115	39064	298.876	30182	280.638	27899	359.431	34011	356.113	31160	291.879	31779	119.641	9072	109.369	10782	90.6476	8999	273.269	21701	307.057	29437	285.965	30783	208.953	22872	256.257	27604	198.397	22616	49.3601	5038	54.7343	5336	44.952	5094	282.106	26926	266.246	22101	270.068	21805	159.011	16571	160.966	15001	159.362	15910
AT4G32020	AT4G32020	423.926	38994	487.939	37274	477.188	35886	454.164	32530	744.687	49312	572.297	47155	411.892	23561	602.547	44875	641.272	48062	302.051	18144	339.712	24626	401.901	32722	715.509	59234	622.448	50655	684.127	58936	472.475	36362	671.967	49544	775.439	66481	311.99	22488	338.005	21176	317.131	19353	768.71	60533	969.493	68290	854.724	64423
AT3G02460	AT3G02460	154.59	38992	176.023	36384	173.045	34621	127.37	25161	66.1844	11188	135.259	30518	118.411	18265	118.16	24282	145.363	29910	87.0713	14440	103.314	19752	175.385	39154	146.571	33430	127.244	26708	157.635	37108	139.791	29776	116.72	23737	128.327	29845	94.9047	18731	111.826	17927	189.796	31963	170.86	36636	133.031	25535	144.292	29883
AT1G75380	ATBBD1	425.305	38481	416.108	31249	367.74	27172	553.375	38931	509.53	33154	458.445	37094	774.716	43600	748.151	54838	738.618	54048	259.196	15300	292.775	20842	263.351	21059	426.291	34681	431.48	34475	378.727	32029	403.629	30492	422.359	30573	353.019	29733	282.091	19970	253.356	15445	254.156	15244	337.733	26122	337.59	23348	352.064	26062
AT3G22120	CWLP	462.825	38250	354.226	24312	479.333	32388	330.534	21271	268.983	16004	337.42	24980	423.297	21755	432.91	28968	389.437	26224	517.05	27906	501.679	32674	448.099	32779	347.548	25851	411.836	30113	352.848	27311	573.714	39671	550.726	36483	528.937	40744	652.758	42273	600.829	33820	534.059	29281	404.189	28597	382.88	24232	417.189	28252
AT2G05520	GRP-3	881.531	38166	785.451	28235	813.747	28746	811.127	27343	786.404	24407	722.325	28002	847.42	22817	933.964	32662	1194.52	42017	922.333	26011	952.981	32499	674.296	25807	850.863	33060	594.023	22668	553.354	22426	1365.86	49324	1230.77	42620	1199.43	48156	770.914	26050	953.958	28059	780.776	22423	584.907	21616	735.176	24291	738.151	26192
AT3G04120	GAPC	401.186	37784	373.508	29214	409.919	31564	281.876	20672	291.65	19774	267.895	22601	269.909	15808	251.953	19213	257.405	19753	367.484	22602	369.098	27395	367.586	30643	263.134	22304	230.343	19193	240.027	21172	253.618	19985	242.016	18270	249.187	21874	380.253	28063	381.863	24495	340.929	21302	272.892	22003	262.714	18948	275.356	21250
AT5G61410	RPE	444.132	37568	438.642	30811	439.969	30424	361.546	23829	374.136	22778	356.359	27021	307.642	16194	310.099	21239	291.253	20082	476.655	26297	458.608	30577	444.449	33269	354.42	26991	369.518	27658	369.769	29303	350.007	24775	353.552	23994	316.965	25001	476.261	31576	463.129	26647	479.117	26882	423.184	30583	372.456	24133	397.384	27567
AT5G20230	ATBCB	646.826	36796	719.201	33978	769.381	35783	496.467	21992	868.615	35572	689.402	35131	947.031	33502	1076.08	49563	1462.88	67806	349.065	12968	518.286	23235	440.874	22199	985.74	50469	790.56	39788	879.208	46843	987.865	47018	1043.01	47560	1408.73	74693	424.683	18931	420.581	16296	354.631	13384	691.758	33689	1059.86	46171	861.055	40137
AT4G28080	AT4G28080	98.5752	36184	97.888	30042	102.657	31062	123.191	35207	106.608	28380	119.213	39307	98.5749	22569	123.432	37005	120.376	36105	138.762	33367	99.0156	28679	146.696	47984	101.824	33551	122.864	40036	114.284	39468	89.0781	27331	88.7163	26175	77.1301	26326	134.926	38717	133.623	33408	158.026	38527	103.884	32789	105.489	29668	73.6955	22108
AT3G56400	WRKY70	523.968	36105	532.533	30469	500.596	28105	422.388	22794	401.041	19812	339.837	20919	530.767	22977	566.538	31568	535.241	29937	615.376	27705	634.532	34348	612.52	37492	370.992	22939	318.627	19464	316.423	20388	359.617	20949	419.427	23261	417.692	26767	501.596	27172	516.018	24311	495.382	22713	272.305	16096	327.657	17279	277.313	15686
AT3G16770	RAP2.3	525.916	36081	625.691	35650	411.857	23101	810.682	43308	811.576	40083	838.532	51533	482.296	20577	473.813	26319	542.464	30324	595.642	26687	555.245	30020	647.66	39329	723.817	44693	689.765	41867	614.661	39494	648.416	37220	716.206	39386	631.863	40404	540.592	29063	582.557	27222	565.231	25726	512.881	30123	650.271	34164	560.007	31482
AT1G13440	GAPC-2	410.409	36048	426.686	31124	418.335	30040	459.095	31399	447.98	28326	452.382	35593	398.13	21746	400.436	28477	374.132	26775	434.355	24914	418.178	28946	436.341	33923	335.869	26551	332.37	25828	381.099	31350	369.732	27171	367.172	25850	349.636	28623	441.976	30420	436.46	26111	401.072	23371	350.954	26389	408.033	27445	349.099	25126
AT4G09650	ATPD	592.938	34961	592.634	29020	620.371	29906	432.241	19846	382.586	16240	404.446	21362	317.146	11629	324.413	15488	269.394	12943	920.836	35457	712.905	33126	835.917	43626	443.334	23526	434.568	22670	467.729	25829	323.894	15979	317.284	14996	295.201	16223	856.229	39561	855.556	34359	890.864	34847	559.898	28262	452.594	20436	507.226	24507
AT2G47400	CP12-1	971.756	34699	1037.43	30764	1023.31	29873	1062.95	29555	1013.18	26044	995.228	31833	1002.65	22264	1137.37	32882	1158.4	33702	1294.2	30179	1025.04	28844	1123.57	35511	1131.27	36355	985.569	31135	1050.05	35116	1556.19	46491	1548.49	44320	1343.02	44697	1127.98	31561	1101.58	26791	941.159	22295	967.614	29578	904.988	24746	990.012	28967
AT4G34110	PAB2	232.196	34596	229.507	28398	208.541	25403	186.753	21667	187.261	20086	199.397	26613	295.511	27380	288.857	34846	278.116	33763	183.206	17826	199.11	23379	193.376	25502	170.844	22909	172.117	22688	167.323	23349	249.799	31140	254.89	30441	232.603	32302	205.223	23960	202.119	20511	208.938	20652	172.36	21985	172.877	19725	180.896	22085
AT4G01050	TROL	307.285	34549	300.749	28082	308.115	28322	288.082	25221	275.193	22274	290.341	29241	194.259	13582	188.857	17192	174.456	15982	359.854	26422	336.012	29772	356.855	35513	299.024	30258	314.61	31295	303.711	31981	177.057	16656	185.884	16752	160.155	16783	344.281	30332	353.606	27078	366.121	27309	315.274	30346	299.605	25795	304.575	28060
AT1G15690	AVP1	203.724	34470	205.212	28835	215.729	29842	241.483	31816	225.829	27508	239.911	36362	298.141	31370	323.872	44368	293.098	40407	254.959	28172	216.213	28830	257.678	38590	220.311	33549	238.038	35632	216.677	34335	277.172	39237	285.708	38748	270.237	42617	253.81	33652	238.866	27528	234.675	26342	193.283	27997	200.684	26002	191.168	26505
AT4G24190	SHD	206.547	34229	176.122	24239	205.459	27837	179.274	23134	178.234	21264	170.753	25348	213.322	21984	197.295	26472	189.719	25617	140.416	15196	171.585	22410	148.076	21720	129.943	19381	124.639	18274	114.907	17835	137.465	19060	130.649	17355	127.346	19670	156.693	20348	167.292	18882	147.688	16237	121.606	17252	120.099	15241	122.078	16578
AT1G08450	CRT3	376.337	34227	302.17	22260	343.604	25023	258.353	17806	307.834	20004	252.607	20317	297.084	16803	305.197	22474	330.12	24464	232.713	13395	334.025	23577	228.088	18190	317.233	25324	303.569	24426	245.199	20552	316.386	24075	336.081	24500	311.482	26405	245.174	17193	262.915	15827	245.298	14360	265.757	20017	307.067	20872	291.445	21125
AT3G48990	4CLL10	292.748	34201	280.394	27205	279.697	26715	264.511	24063	268.345	22569	311.5	32598	334.053	24269	347.738	32892	367.935	35023	192.714	14703	248.008	22833	221.758	22931	235.632	24776	250.129	25853	252.227	27598	406.011	39686	405.916	38011	432.538	47098	229.427	21003	228.511	18183	241.563	18722	234.124	23416	256.84	22978	257.409	24642
AT5G42050	AT5G42050	355.606	33981	369.1	29338	380.077	29745	219.846	16405	365.124	25257	259.636	22333	338.066	20173	383.702	29863	472.146	36829	180.708	11274	258.321	19438	227.786	19332	383.175	32981	312.038	26448	348.107	31241	367.52	29444	431.01	33168	540.469	48311	194.337	14549	218.688	14241	192.676	12213	354.275	28997	439.665	32229	377.992	29657
AT5G10380	RING1	471.632	33940	457.24	27327	482.141	28367	447.114	25055	607.833	31489	418.618	26986	246.366	11026	249.72	14550	285.116	16718	368.592	17322	509.047	28869	425.612	27110	639.845	41441	518.653	33022	509.539	34342	279.641	16838	294.351	16979	299.303	20076	289.958	16351	296.487	14532	270.62	12920	434.475	26767	482.055	26565	447.457	26386
AT5G57660	ATCOL5	385.842	33843	370.114	26960	349.86	25088	495.955	33873	500.581	31608	524.09	41177	212.166	11573	198.635	14107	211.85	15140	315.105	18049	394.374	27260	349.575	27139	467.622	36914	560.546	43498	494.537	40625	141.097	10355	145.303	10216	137.073	11206	360.732	24794	343.968	20549	364.072	21185	483.444	36301	480.927	32303	493.239	35450
AT1G09070	SRC2	436.669	33743	632.348	40580	584.984	36957	436.244	26249	822.372	45748	542.487	37551	510.144	24514	698.318	43690	745.141	46915	311.245	15707	299.274	18225	502.047	34338	726.486	50525	588.674	40245	662.336	47934	233.249	15081	510.095	31595	713.449	51385	250.624	15176	314.333	16544	232.669	11928	398.626	26370	612.384	36238	497.647	31511
AT1G29920	CAB2	468.355	33619	314.024	18720	303.013	17783	310.593	17360	450.319	23270	23.8244	1532	23.5217	1050	45.0328	2618	45.0163	2633	758.174	35540	693.632	39237	538.985	34244	518.532	33499	390.967	24829	455.186	30601	17.7937	1069	3.59558	207	10.0531	673	503.182	28303	371.547	18165	443.706	21130	402.893	24758	464.704	25544	366.476	21556
AT1G04410	AT1G04410	370.861	33593	378.29	28457	378.534	28032	335.966	23697	345.313	22517	349.53	28361	394.423	22217	424.227	31112	413.182	30495	345.962	20465	372.973	26624	370.497	29704	326.404	26609	308.631	24733	308.22	26148	474.194	35937	465.543	33801	485.75	41010	355.361	25223	354.911	21896	322.775	19396	309.913	24032	314.903	21843	333.771	24774
AT3G13460	ECT2	193.234	33278	122.693	17563	188.348	24539	127.512	17092	137.541	17054	140.544	21689	182.728	19553	129.793	18123	173.791	24384	90.715	10205	120.88	16403	95.4556	14571	100.895	15649	99.768	15206	96.692	15592	137.319	19806	163.455	22543	148.547	23838	109.552	14784	96.5647	11329	140.842	16099	92.3744	13620	99.3769	13127	85.6761	12098
AT5G13650	AT5G13650	223.42	33166	247.032	30454	226.311	27466	219.841	25411	203.117	21706	202.285	26899	177.829	16416	170.562	20500	158.373	19156	284.305	27561	263.73	30853	299.689	39376	218.818	29234	215.107	28251	209.916	29184	182.682	22689	192.969	22961	175.97	24347	292.526	34310	304.461	30783	303.752	29914	234.906	29853	222.285	25269	223.96	27242
AT4G36040	ATJ11	486.854	32807	456.216	25531	329.446	18150	462.548	24271	361.593	17541	338.081	20408	333.202	13963	241.57	13180	229.902	12623	302.561	13315	319.264	16955	311.76	18595	316.441	19192	350.506	20897	266.556	16823	143.786	8107	141.596	7648	108.576	6820	254.867	13458	247.304	11351	257.074	11493	239.202	13799	236.093	12183	272.437	15043
AT3G09840	CDC48	190.436	32593	175.197	24902	170.634	23876	170.718	22752	166.831	20555	159.028	24381	237.742	25303	227.694	31552	227.002	31656	125.975	14080	156.148	21061	136.234	20638	137.756	21220	134.028	20295	126.519	20280	202.706	29027	205.771	28229	217.502	34696	155.86	20903	156.489	18242	147.882	16791	122.504	17949	135.986	17823	131.967	18508
AT3G53420	PIP2A	385.945	32368	361.202	25157	320.598	21982	791.09	51661	778.21	46984	732.48	55027	281.026	14657	279.338	18968	246.607	16852	449.216	24603	414.181	27374	444.403	32989	544.805	41122	634.042	47045	650.559	51098	390.526	27403	307.755	20689	322.454	25206	406.797	26734	369.027	21079	345.558	19226	649.055	46600	503.836	32358	586.598	40312
AT5G20700	AT5G20700	438.761	32003	464.364	28129	394.465	23523	401.059	22779	470.933	24728	461.03	30123	694.136	31485	594.885	35132	616.456	36637	441.367	21024	441.167	25359	445.953	28791	340.279	22338	379.523	24491	380.022	25961	688.022	41988	604.263	35329	562.728	38257	388.038	22179	397.224	19734	431.544	20882	495.247	30925	399.983	22342	447.684	26758
AT5G42270	VAR1	207.923	31474	202.446	25450	216.718	26821	167.8	19779	146.615	15977	159.142	21579	145.348	13682	153.894	18862	140.926	17382	231.595	22894	207.767	24785	231.912	31073	141.038	19215	144.809	19394	145.477	20625	149.219	18899	169.277	20539	155.75	21975	254.475	30185	263.144	27130	254.143	25522	150.553	19510	146.198	16947	145.344	18028
AT1G58290	HEMA1	247.542	31473	257.628	27203	249.623	25948	223.276	22105	269.582	24675	212.469	24198	45.624	3608	53.3408	5491	56.5219	5856	421.623	35007	336.798	33746	416.653	46888	271.96	31120	288.406	32442	300.59	35793	63.8581	6793	72.8914	7429	72.2957	8568	333.464	33223	353.785	30636	357.887	30187	210.472	22909	225.765	21981	228.207	23775
AT5G06320	NHL3	527.925	31450	755.353	37370	793.701	38657	556.767	25827	1026.41	44019	793.422	42340	673.898	24966	969.296	46752	981.549	47644	387.584	15079	440.871	20698	596.451	31451	905.527	48551	730.296	38491	835.044	46590	522.955	26066	866.503	41376	1188.14	65971	365.117	17045	437.815	17765	322.169	12733	590.135	30097	819.538	37387	714.612	34884
AT1G77760	NIA1	168.891	31277	190.766	29339	219.038	33163	142.331	20525	158.084	21075	137.423	22797	50.1037	5770	63.1212	9465	67.4712	10181	143.684	17377	204.094	29786	186.128	30509	234.494	39083	183.468	30060	258.044	44755	83.8063	12986	87.3862	12972	98.5361	17008	206.653	29988	219.167	27644	197.636	24281	313.478	49698	325.121	46106	307.837	46713
AT2G47730	ATGSTF8	295.5	31276	291.391	25613	328.511	28426	147.024	12117	159.951	12187	145.325	13778	170.031	11191	191.817	16438	163.2	14074	324.051	22398	294.663	24578	311.297	29163	223.016	21244	181.486	16994	184.832	18322	178.21	15781	194.116	16468	189.581	18702	297.223	24651	318.91	22990	279.484	19624	171.845	15571	206.461	16734	188.194	16322
AT5G47560	ATTDT	225.153	31155	252.72	29042	233.864	26457	238.803	25731	288.885	28777	222.788	27615	85.1536	7328	99.5006	11148	114.662	12928	206.278	18640	269.203	29356	250.149	30637	270.373	33671	248.039	30365	228.088	29559	136.949	15855	150.191	16658	139.518	17994	241.926	26232	221.717	20896	193.867	17797	254.928	30199	271.74	28794	259.743	29451
AT1G56120	AT1G56120	138.82	30948	139.784	25867	164.383	29949	71.8974	12478	53.9217	8649	65.9218	13157	66.1502	9157	73.0298	13169	65.2406	11837	124.17	18016	141.825	24748	117.137	23029	83.5623	16751	62.2682	12266	66.0651	13796	35.5295	6626	51.6059	9203	42.483	8785	137.5	23892	146.921	22279	139.428	20551	83.4188	15907	88.9779	15188	82.986	15158
AT5G62000	ARF2	147.886	30929	158.308	27492	143.044	24485	143.937	23413	143.456	21580	153.288	28686	124.644	16216	121.85	20623	132.185	22529	114.34	15610	120.305	19845	136.342	25245	154.305	29028	162.05	29957	148.847	29216	128.961	22587	139.336	23371	144.346	28185	131.647	21577	135.358	19284	148.193	20587	154.367	27643	165.631	26544	160.051	27445
AT3G54050	HCEF1	324.499	30760	347.742	27376	359.16	27834	293.724	21657	255.67	17448	269.028	22844	205.471	12112	210.456	16152	179.499	13864	423.295	26204	358.734	26798	408.621	34284	312.23	26637	297.322	24935	312.767	27767	204.784	16242	217.67	16539	197.803	17477	426.141	31653	413.334	26687	399.592	25129	349.48	28360	316.148	22949	328.163	25490
AT4G19200	AT4G19200	516.107	30703	614.552	30342	515.873	25074	440.025	20370	626.706	26822	476.274	25364	731.696	27051	755.069	36350	877.728	42517	482.998	18752	483.056	22632	607.242	31954	661.099	35373	560.604	29487	563.855	31395	464.769	23118	541.381	25799	686.52	38183	453.898	21145	442.155	17904	395.199	15587	395.828	20163	588.829	27556	465.27	22666
AT1G22930	AT1G22930	130.85	30611	133.676	25701	113.668	21694	120.545	21948	130.576	22019	107.871	22603	156.71	22822	151.917	28767	181.273	34503	77.573	11793	100.588	18503	89.3877	18190	100.417	21124	106.394	22003	98.8845	21685	147.934	28732	158.528	29206	176.603	37728	87.2596	15785	90.6123	14384	91.9917	14228	87.5845	17241	99.6733	17784	86.6858	16560
AT3G15353	MT3	1124.54	30522	1230.26	27755	1125.98	25001	1750.04	36930	1387.32	27072	1445.42	35126	794.423	13420	720.579	15854	969.629	21419	1386.72	24541	1130.32	24161	1125.07	27043	1745.42	42571	1305.39	31309	1320.71	33556	965.617	21913	1237.64	26879	1000.76	25279	1353.35	28773	1589.27	29338	1653.65	29755	1412.97	32819	1751.95	36367	1500.06	33353
AT2G29350	SAG13	382.743	30440	347.326	22842	284.301	18694	255.151	15776	249.833	14284	220.416	15520	384.902	19136	313.478	20523	380.192	24576	196.51	10210	279.353	17574	197.417	13888	95.1355	6773	113.506	7953	141.234	10528	270.788	18227	241.088	15402	271.068	20662	197.86	12274	223.902	12066	152.571	8098	93.321	6352	76.7781	4658	90.7179	5918
AT4G30960	CIPK6	253.614	30310	266.467	26448	220.615	21556	253.948	23633	231.692	19934	283.158	30314	267.003	19844	237.708	23002	223.009	21716	277.647	21670	239.842	22589	280.178	29638	192.239	20678	229.784	24296	222.752	24933	299.356	29934	262.501	25147	243.758	27153	243.886	22840	237.271	19314	261.39	20725	218.516	22357	192.366	17606	204.513	20028
AT1G02890	AT1G02890	93.911	30033	29.6086	6208	112.904	27847	83.0039	19072	30.0524	5479	28.9966	6550	42.6908	6694	38.0777	7774	39.45	8105	21.3182	3520	24.0463	4746	24.0769	5374	129.222	35485	29.05	6495	41.5046	10602	30.2406	6379	29.9865	6062	31.8558	7504	67.6221	15701	25.2306	4333	70.1645	13580	26.3269	5663	125.064	29209	97.4491	24097
AT5G23010	MAM1	284.488	30023	306.749	26885	293.545	25328	405.243	33302	360.895	27419	366.014	34601	259.35	17021	248.048	21195	231.091	19871	316.71	21827	281.466	23409	300.938	28111	293.751	27901	284.092	26525	308.958	30537	240.169	21207	193.901	16403	194.333	19116	335.362	27734	359.075	25810	352.369	24671	277.924	25110	270.189	21836	284.155	24573
AT1G01320	AT1G01320	82.4788	29984	84.5681	25532	85.7119	25472	86.5548	24500	84.8298	22200	81.3283	26483	92.068	20813	108.429	31914	108.873	32247	81.1995	19277	67.7805	19419	88.4088	28446	62.0803	20309	73.2974	23572	68.0974	23185	65.6789	19976	71.419	20809	78.656	26651	87.4814	24920	87.574	21682	101.072	24375	70.3582	22068	72.469	20172	63.1221	18802
AT1G66980	SNC4	179.351	29960	163.464	22702	162.02	22379	143.494	18993	143.054	17485	139.925	21195	173.452	18434	172.5	23655	164.833	22833	149.707	16316	154.698	20391	149.127	22092	140.552	21290	148.235	22065	143.005	22551	174.455	24363	178.267	23778	169.033	26368	165.51	21631	164.978	18831	161.048	18145	162.191	23383	170.872	21960	165.095	22708
AT1G21310	ATEXT3	294.529	29897	254.401	21446	270.351	22436	528.771	41794	618.441	45191	446.416	40591	547.631	34568	576.725	47398	729.873	60365	271.606	18004	329.519	26359	252.524	22688	503.137	45964	481.964	43283	389.812	37058	600.51	51000	522.833	42539	572.756	54188	220.818	17564	216.112	14941	153.616	10345	270.39	23496	311.392	24205	294.244	24474
AT5G51070	ERD1	152.474	29800	129.547	21027	121.123	19354	109.819	16713	105.885	14898	104.527	18300	268.82	32672	239.737	37936	289.81	46151	73.8313	9424	107.722	16592	72.0154	12458	106.807	18788	116.152	20085	109.414	20028	287.321	46983	298.552	46771	350.475	63843	90.0383	13790	84.2698	11218	84.1094	10906	82.3296	13775	106.2	15895	96.7534	15495
AT3G04870	ZDS	183.693	29570	518.722	73285	523.521	72736	616.688	81811	539.045	66273	592.844	90530	137.097	13355	65.3951	7215	123.237	15603	681.271	75665	617.117	82561	621.001	93294	560.602	86091	594.332	89842	558.314	89318	74.5496	8624	109.128	12847	56.6936	6514	609.516	81094	67.9641	5791	638	72123	536.524	78312	492.511	64377	508.543	71089
AT4G05320	UBQ10	346.206	29532	360.643	25548	385.289	28177	119.51	7502	362.098	22189	294.491	22360	305.288	16193	337.268	23064	329.982	22730	277.874	16211	165.985	8751	288.343	21497	293.299	22186	300.509	22704	281.277	22409	360.207	25370	408.521	27708	426.223	33589	284.164	19041	261.189	14628	308.754	18837	110.844	7617	287.503	18669	271.525	18875
AT1G62180	2022-04-02	270.781	29185	280.861	25139	224.122	19749	186.639	15665	142.855	11084	159.368	15388	54.8816	3680	45.1953	3943	29.3905	2582	245.029	17249	234.461	19913	258.622	24673	109.611	10616	105.033	10016	103.677	10460	19.2861	1740	17.4371	1493	15.5067	1559	264.661	22350	269.787	19806	270.523	19343	158.648	14640	111.489	9202	126.778	11198
AT1G65930	cICDH	280.06	29112	286.847	24763	279.857	23783	208.041	16839	203.456	15225	216.249	20136	304.816	19704	293.448	24697	309.029	26173	241.92	16422	261.417	21415	240.163	22097	211.179	19757	211.416	19443	205.786	20034	308.761	26853	296.662	24718	294.273	28511	245.95	20034	240.294	17013	234.242	16154	191.728	17062	193.999	15443	203.381	17324
AT3G18490	ASPG1	248.088	28983	226.957	22020	213.633	20405	266.401	24235	254.904	21438	236.025	24700	146.607	10651	139.651	13210	127.118	12101	218.419	16664	211.311	19455	223.319	23093	165.556	17408	174.471	18033	151.362	16562	107.207	10479	108.182	10131	86.6578	9436	193.634	17727	183.241	14581	161.41	12510	171.203	17123	140.329	12555	159.125	15233
AT3G02468	CPuORF9	259.811	28980	177.197	16361	190.826	17179	225.577	19585	404.941	32647	227.726	22755	116.515	8095	128.495	11580	72.0188	6461	222.191	16388	326.504	28739	242.151	23595	204.278	20576	261.98	25841	215.235	22536	77.2179	7119	42.0331	3709	74.0521	7715	343.232	30056	364.731	27693	218.286	15927	190.87	18175	147.508	12603	141.969	12991
AT3G15730	PLDALPHA1	168.429	28888	154.21	21966	167.8	23530	151.839	20279	155.411	19189	146.435	22498	162.885	17374	163.909	22762	162.461	22704	119.845	13424	141.732	19158	121.928	18511	143.357	22130	136.896	20773	132.601	21301	135.614	19461	141.599	19467	153.436	24529	132.372	17791	133.032	15541	127.932	14557	126.431	18564	136.59	17940	133.235	18726
AT3G48560	CSR1	207.274	28719	209.542	24112	205.257	23251	213.524	23037	185.162	18469	212.523	26377	149.803	12908	160.906	18051	134.238	15155	222.065	20093	195.871	21388	225.453	27649	195.567	24388	197.774	24244	188.771	24496	154.561	17918	156.823	17417	149.287	19279	217.18	23580	210.015	19819	208.448	19161	171.749	20372	168.877	17919	171.164	19433
AT5G37600	ATGSR1	314.038	28637	318.327	24108	363.337	27088	260.456	18495	322.32	21160	228.077	18631	274.531	15568	260.388	19225	292.984	21769	212.58	12660	341.575	24547	247.991	20017	562.762	46187	367.241	29628	429.104	36648	227.548	17361	288.241	21069	255.321	21701	286.018	20438	275.712	17125	275.95	16694	710.386	55457	769.243	53717	717.721	53630
AT4G19170	NCED4	226.379	28630	239.394	25144	198.875	20563	361.605	35611	348.162	31699	294.306	33342	80.6802	6346	77.2765	7913	66.9205	6896	206.078	17020	196.905	19625	225.024	25190	248.264	28258	276.688	30959	234.216	27742	31.8415	3370	35.5038	3600	0.417001	50	192.565	19084	181.063	15597	179.179	15034	219.277	23741	0.61719	60	219.99	22798
AT5G24210	AT5G24210	343.852	28439	360.266	24745	364.074	24618	254.251	16374	263.503	15689	263.323	19509	300.878	15475	347.923	23298	329.912	22232	328.209	17727	429.53	27996	346.669	25378	278.659	20742	231.137	16913	231.877	17961	271.656	18798	272.292	18051	287.413	22156	333.452	21611	342.167	19275	320.497	17585	217.78	15420	245.809	15569	222.543	15082
AT5G02380	MT2B	812.114	28304	789.789	22860	879.942	25073	1030.57	27969	951.929	23884	930.874	29062	673.915	14606	526.343	14853	727.966	20673	1048.06	23854	906.062	24886	801.38	24722	794.644	24926	766.662	23640	754.73	24636	604.292	17622	627.749	17537	560.731	18215	1037.56	28337	969.444	23013	1027.47	23757	805.18	24024	829.505	22139	861.232	24596
AT2G31400	GUN1	148.639	28216	154.479	24353	147.805	22939	139.581	20632	138.337	18905	123.455	20993	136.121	16069	138.478	21284	129.979	20104	128.48	15927	133.217	19929	147.051	24708	118.656	20272	124.798	20959	121.084	21527	126.073	20024	131.276	19975	133.911	23693	148.458	22083	156.502	20235	154.702	19483	121.084	19677	122.679	17834	118.609	18450
AT5G53300	UBC10	535.19	28115	530.06	23189	505.686	21470	468.246	18827	519.156	19372	511.883	23728	567.457	18448	529.357	22360	550.873	23690	517.096	17493	578.257	23754	543.05	25076	571.788	26620	620.717	28550	570.93	28244	670.117	29584	685.917	28439	649.678	31432	444.832	18036	427.765	15368	462.793	15902	418.934	18933	466.977	18349	444.803	19213
Arabidopsis_thaliana_newGene_177	--	271.128	28034	265.121	22766	236.929	20029	411.261	33112	333.494	24824	358.557	33210	359.889	23141	310.254	25974	239.716	20196	298.533	20158	260.618	21237	239.672	21935	279.218	25984	259.832	23769	321.66	31149	267.395	23133	193.56	16042	183.305	17666	308.611	25005	308.353	21716	306.961	21056	321.269	28438	245.096	19407	301.299	25528
AT3G09440	HSP70-3	201.677	28030	160.664	18545	22.7407	2584	7.142	773	50.632	5066	26.264	3270	150.82	13010	104.882	11803	84.5501	9575	122.751	11141	98.7088	10762	120.462	14818	37.6674	4712	26.659	3230	25.491	3319	24.2496	2820	21.7166	2420	24.5855	3185	131.151	14284	131.383	12338	15.1641	1398	31.9915	3807	39.2315	4176	3.72179	424
AT5G14120	AT5G14120	198.519	28006	229.485	26839	194.411	22585	314.53	33741	235.826	24138	356.496	45168	198.645	17417	241.134	27488	217.392	25167	202.102	18681	237.806	26453	234.752	29206	252.961	31032	303.985	36855	255.616	33860	153.588	18247	153.948	16865	145.218	19257	261.188	27913	220.65	21318	251.928	23103	146.069	17636	171.605	18665	202.756	22554
AT4G14400	ACD6	195.096	27971	190.52	22670	209.767	24553	127.224	14197	102.261	10563	120.696	15499	135.369	12381	132.401	15400	109.132	12745	191.789	17963	177.951	20077	202.336	25648	114.346	14762	117.411	15145	102.084	13704	168.597	20238	223.143	25700	207.929	27822	179.079	20116	178.911	17458	168.775	16066	122.06	15007	136.203	14994	126.141	14842
AT1G66200	GSR2	306.175	27922	375.063	28315	285.086	21253	350.75	24880	359.761	23631	314.895	25685	425.375	24091	346.675	25584	324.297	24105	280.874	16710	288.63	20655	296.707	23937	337.511	27735	264.229	21333	263.156	22450	277.875	21228	347.105	25442	336.809	28656	377.298	26988	296.602	18379	290.689	17589	279.891	21845	334.092	23366	287.151	21424
AT3G25690	CHUP1	133.933	27713	148.97	25615	146.75	24782	165.252	26585	184.804	27480	157.21	29091	163.295	20976	185.854	31090	172.454	29079	133.651	18068	135.71	22091	157.041	28821	163.626	30420	162.114	29641	170.172	32977	151.314	26153	170.498	28406	173.902	33501	141.705	22941	157.922	22220	166.88	22869	165.544	29275	159.592	25273	162.875	27637
AT2G38470	WRKY33	236.503	27646	275.239	26952	341.928	32875	267.876	24652	435.689	37007	314.906	33254	119.226	8780	212.407	20459	295.462	28380	168.034	12825	198.853	18304	165.108	17199	608.476	64205	413.284	42840	462.284	50744	118.464	11695	180.774	17197	325.124	35687	140.167	12852	154.784	12352	118.673	9250	368.496	36952	592.25	53187	442.827	42593
AT5G04930	ALA1	103.1	27469	97.7922	21638	102.606	22350	61.5723	12774	67.6796	12981	66.6643	15910	81.8053	13554	91.9486	19835	100.054	21720	70.2318	12220	84.2686	17694	75.6303	17836	78.8444	18906	72.665	17129	70.761	17657	91.0318	20293	99.5221	21254	110.959	27554	78.8942	16471	81.8352	14851	77.3209	13667	73.8234	16838	91.9992	18771	74.3874	16240
AT1G11260	STP1	227.58	27415	256.307	25644	270.511	26494	344.08	32223	329.076	28329	501.199	53091	336.82	25612	413.834	40300	483.834	46621	276.159	21686	310.041	29029	324.739	34408	456.117	48755	545.907	57396	458.858	50740	422.63	41592	479.974	45406	415.221	45366	323.692	30000	292.808	23635	325.767	25706	220.631	22474	351.053	31784	304.074	29524
AT2G45180	AT2G45180	659.608	27297	613.562	21087	610.04	20640	1157.41	37297	1093.58	32580	1245.78	46181	629.986	16213	693.496	23237	672.383	22672	1027.04	27756	903.085	29452	820.308	30048	1442.46	53725	1375.4	50358	1177.72	45646	592.301	20508	636.728	21121	470.361	18143	993.016	32202	948.501	26735	1061	29129	1067.94	37835	1277.45	40483	1226.93	41606
AT3G50950	ZAR1	154.729	26954	170.855	24746	181.334	25852	153.674	20884	191.676	24082	177.385	27736	166.719	18086	210.842	29820	218.551	31115	127.958	14586	141.971	19493	136.992	21173	214.357	33620	195.901	30263	201.984	32985	196.916	28708	255.741	35685	288.033	46857	122.191	16666	132.633	15726	128.241	14828	174.825	26068	216.939	28924	186.538	26613
AT2G28800	ALB3	252.281	26917	210.904	18458	249.204	21753	220.844	17796	208.52	15572	264.462	24830	203.823	13484	201.407	17274	195.987	16861	248.067	17212	211.147	17727	262.705	24176	261.197	24624	271.106	25338	632.393	56396	219.703	19513	222.527	18926	165.464	16255	257.431	21216	206.595	14849	212.973	14518	216.81	19264	205.717	16434	209.591	17978
AT5G53460	GLT1	60.2156	26591	56.0933	20595	55.2723	19884	57.7592	19908	59.3784	18882	56.1348	22304	81.8823	22518	94.0582	33628	96.5635	34826	43.5697	12607	45.0097	15585	48.3785	18896	42.9188	17059	47.6563	18617	44.992	18711	61.383	22816	65.0346	23055	72.3958	29794	45.8458	15655	48.8894	14643	59.6187	17375	52.7282	20092	53.7498	18184	50.9222	18564
AT3G51860	CAX3	241.079	26561	217.029	19858	209.797	18897	216	18531	262.969	20857	150.42	14845	137.87	9446	127.022	11331	125.503	11267	108.176	7783	178.781	15523	131.44	12818	144.262	14305	116.166	11323	112.621	11621	98.5062	9081	94.8301	8375	104.324	10713	131.57	11359	138.971	10429	101.717	7435	142.12	13405	132.065	11142	121.5	10969
AT1G56500	AT1G56500	60.9868	26501	63.9333	22953	63.3768	22176	48.4038	16104	52.0829	16207	49.7062	19202	50.2425	13543	46.5435	16098	55.3168	19575	48.0067	13015	48.0487	16432	50.8691	19425	62.2738	24172	59.9922	22724	55.5559	22344	26.3694	9385	32.5268	11187	30.8563	12338	45.6635	15474	48.4846	14213	50.9265	14601	52.3053	18705	55.6229	18389	47.1181	16482
AT1G16880	AT1G16880	354.397	26419	344.336	21359	362.478	22146	319.004	17928	302.053	15833	297.421	19459	435.923	20028	439.092	26020	394.006	23241	356.611	17066	311.151	18179	354.571	23408	291.544	18430	317.236	20427	287.484	19797	432.518	26260	450.81	25679	422.817	28431	362.984	21161	359.547	18078	339.399	16856	334.915	21452	308.594	17407	283.019	17280
AT2G42600	ATPPC2	126.595	26267	111.616	19432	132.838	22748	132.317	21570	156.199	23564	123.782	23051	110.462	14304	113.319	19062	113.532	19293	83.408	11270	142.12	23434	94.9247	17332	147.696	27876	117.543	21801	128.235	25154	83.8313	14545	94.1757	15638	82.2038	16057	144.387	23671	148.785	21036	144.142	19963	314.995	55877	251.461	40359	278.223	47205
AT1G78830	AT1G78830	269.181	26256	250.447	20287	298.981	23842	464.74	35297	461.603	32413	511.503	44691	268.06	16260	302.99	23928	320.238	25451	251.921	16047	338.725	26037	270.878	23386	581.831	51076	499.672	43119	485.535	44354	337.64	27554	292.643	22880	313.379	28490	287.451	21971	262.829	17461	250.275	16195	358.739	29955	454.051	33914	431.366	34477
AT1G23130	AT1G23130	555.846	26192	643.49	25182	529.822	20411	803.631	29487	659.003	22355	691.499	29188	458.976	13450	355.927	13580	495.822	19037	658.493	20264	641.661	23828	672.221	28037	1020.17	43265	852.692	35548	841.295	37128	510.937	20144	650.328	24563	588.886	25864	652.116	24079	650.266	20870	773.358	24176	782.086	31549	863.315	31152	789.541	30486
AT3G11170	FAD7	235.063	26185	251.897	23303	260.019	23681	247.053	21430	230.826	18511	225.246	22476	192.994	13369	189.927	17130	182.328	16549	274.858	19995	248.85	21846	285.155	28116	270.916	27161	260.981	25721	265.864	27737	186.663	17397	185.295	16545	182.307	18928	271.275	23679	269.698	20462	274.727	20303	260.459	24838	254.188	21683	261.015	23825
AT4G33050	EDA39	225.847	26151	223.585	21513	259.761	24609	170.177	15329	224.653	18825	206.502	21401	143.06	10395	156.588	14873	211.139	19995	146.222	10966	220.066	19963	143.364	14630	428.068	44127	296.553	30301	320.181	34781	220.278	21251	239.874	22326	293.866	31814	177.11	15944	180.507	14117	173.301	13250	339.636	33484	467.554	41077	368.844	34729
AT5G24930	ATCOL4	267.791	26136	277.82	22519	258.296	20611	279.039	21207	279.82	19661	255.539	22341	159.643	9690	170.39	13465	148.181	11784	278.878	17775	254.036	19539	281.898	24353	248.965	21869	259.499	22408	249.177	22777	154.076	12582	156.556	12248	151.584	13790	240.033	18358	242.87	16145	245.745	15912	251.843	21043	230.372	17218	237.686	19009
AT1G07940	A2	321.877	26092	269.028	18806	315.579	21498	121.005	8704	204.32	12819	263.905	17358	264.848	14327	150.731	10924	200.459	13866	232.616	14009	306.362	20780	266.933	19334	215.045	15390	198.427	14139	210.1	14510	222.083	16425	200.939	13009	174.016	15718	303.569	17743	244.354	11483	252.759	14045	183.669	13644	174.558	11006	160.888	12186
AT3G26740	CCL	609.218	25982	603.064	21400	530.103	18549	985.908	33038	964.407	29874	1128.29	43535	2931.79	77682	2740.12	94943	2595.08	91174	432.686	12137	540.606	18267	464.372	17652	781.748	30336	982.086	37391	713.184	28688	1811.13	65197	1840.57	63655	1514.14	60805	472.415	15930	456.567	13404	521.412	14850	437.25	16049	608.872	20107	602.122	21243
AT1G23390	AT1G23390	273.095	25637	260.394	20301	225.821	17332	333.101	24350	230.094	15550	185.654	15612	388.478	22679	321.277	24420	181.279	13866	234.558	14380	207.115	15323	235.813	19594	154.08	13018	187.805	15598	117.363	10319	93.6984	7360	98.4396	7408	67.7621	5929	146.459	10774	133.795	8555	140.448	8747	64.2751	5166	70.759	5087	74.1442	5704
AT1G80920	J8	495.866	25561	471.847	20249	411.773	17393	539.896	21728	500.087	18654	486.565	22579	745.082	23939	586.374	24577	576.652	24357	284.212	9570	365.5	14870	284.489	13022	469.495	21869	542.678	24823	371.714	18023	251.288	10882	249.361	10361	171.719	8299	275.025	11118	252.947	8902	302.875	10367	191.619	8448	292.488	11586	255.983	10852
AT1G17220	FUG1	113.487	25533	117.394	21935	121.753	22396	125.278	21948	116.208	18822	116.477	23474	101.054	14139	105.494	19217	99.9506	18323	130.566	19184	125.823	22309	137.238	27330	118.77	24050	119.849	23856	117.373	24732	101.536	19113	111.194	20053	107.729	22591	149.417	26342	156.833	24033	161.682	24133	122.524	23599	120.774	20808	116.792	21532
AT3G13080	ATMRP3	85.8267	25531	75.5309	18667	95.1469	23186	53.1167	12307	60.923	13019	55.533	14790	44.6898	8173	42.4655	10258	55.1927	13404	41.9585	8151	66.5603	15527	46.5163	12255	67.0923	17887	55.0952	14484	52.9167	14746	48.5056	12050	52.553	12498	57.3255	15894	56.1086	13071	56.9548	11512	61.6336	11990	63.4825	16167	80.7005	18360	59.1326	14386
AT5G23060	CaS	287.004	25524	310.571	22938	311.901	22678	319.837	22149	308.61	19758	286.959	22860	147.108	8136	147.228	10601	127.41	9233	396.262	23014	318.145	22297	388.331	30568	312.853	25041	332.818	26186	318.263	26508	110.713	8238	111.38	7940	96.6678	8013	344.089	23979	349.098	21146	360.689	21280	340.616	25932	295.67	20136	327.033	23832
AT1G02500	SAM1	272.028	25405	312.967	24273	279.69	21355	398.109	28951	391.797	26341	331.951	27770	310.875	18055	331.219	25045	335.294	25514	294.902	17986	342.508	25208	333.633	27578	368.595	30981	344.839	28492	340.369	29770	351.234	27444	335.609	25123	356.395	31022	292.806	21428	294.023	18702	272.982	16913	327.068	26149	320.539	22924	352.264	26957
AT1G70290	ATTPS8	136.797	25208	164.345	25151	148.707	22404	320.373	45970	279.821	37120	327.496	54059	284.846	32641	314.105	46864	252.822	37960	128.276	15437	128.087	18601	150.534	24553	156.258	25915	191.773	31265	136.492	23556	52.2097	8050	66.428	9812	61.6359	10586	110.234	15918	107.527	13496	110.019	13450	50.8948	8029	78.9174	11137	69.4549	10488
AT5G35970	AT5G35970	124.262	25159	124.446	21019	128.448	21358	108.561	17120	101.716	14835	91.0572	16529	7.48446	947	7.78612	1275	7.54059	1248	141.891	18846	144.621	23179	157.126	28190	114.297	20864	115.005	20693	115.149	21933	7.70263	1311	7.55405	1232	8.02458	1522	154.205	24575	151.863	20991	160.613	21587	118.539	20639	116.754	18184	112.813	18712
AT4G02380	SAG21	655.604	25023	670.042	21245	569.259	18947	221.107	6918	281.473	8326	375.419	13535	833.17	19521	803.348	24646	810.065	25907	294.878	7798	544.379	16607	336.963	12005	499.214	18325	436.798	15136	545.156	19758	1075.54	35018	1010.59	31975	976.426	35457	408.943	12659	366.799	9911	382.099	10316	528.647	17608	574.17	17991	581.198	18662
AT4G32940	GAMMA-VPE	216.885	24875	257.41	24518	145.331	13627	186.76	16679	208.708	17232	154.436	15866	292.811	20884	245.389	22787	246.228	23010	107.44	8047	176.19	15925	143.037	14521	187.61	19366	193.38	19622	154.241	16568	188.389	18078	221.941	20403	170.771	18255	150.104	13490	145.808	11390	152.318	11590	133.67	13125	175.648	15427	169.928	15970
AT3G22380	TIC	75.3488	24859	76.9642	21077	70.5207	19024	72.5999	19032	70.9723	16852	68.8549	20347	75.8734	15561	87.1821	23279	87.4909	23513	60.0486	13165	51.7222	13446	69.8694	20782	57.6592	17121	68.3354	20296	64.9664	20442	74.2771	20495	73.8572	19858	84.6751	26027	63.8459	16504	64.8214	14561	71.948	15744	68.6772	19694	67.2787	16998	65.4085	17676
AT3G01540	DRH1	170.09	24802	177.455	21487	154.75	18453	148.119	16820	158.52	16640	150.132	19611	189.766	17206	183.283	21644	192.16	22832	119.242	11356	139.113	15986	131.721	16999	144.078	18910	143.329	18491	136.818	18689	186.875	22799	179.631	20997	182.273	24773	133.699	15279	133.717	13286	138.368	13387	139.786	17453	146.286	16337	147.569	17633
AT4G24690	AT4G24690	155.459	24709	144.714	19102	140.135	18210	125.993	15594	126.57	14483	126.067	17949	300.158	29668	290.334	37363	304.093	39381	85.679	8894	121.242	15187	95.0947	13379	133.366	19078	127.213	17889	120.276	17904	251.294	33418	270.13	34415	264.987	39256	110.606	13776	105.283	11398	106.993	11282	110.094	14981	132.071	16075	122.669	15977
AT5G26742	emb1138	143.943	24687	158.477	22706	162.047	23146	191.099	26035	178.874	22524	173.072	26990	170.389	18528	159.175	21879	160.43	22895	185.271	21170	189.702	26115	196.574	29508	183.099	28812	183.667	28408	175.854	28764	181.077	26523	187.58	25171	166.65	26276	192.116	26100	201.089	23208	227.969	26399	178.378	26702	171.149	22916	177.811	25496
AT1G08930	ERD6	215.427	24642	201.488	19140	223.463	20898	156.935	13978	179.803	14806	213.676	21894	181.143	12885	182.504	16902	204.978	19104	155.483	11615	220.007	19832	160.906	16291	383.647	39495	296.608	30017	317.063	33966	235.545	22542	243.94	22366	247.92	26432	189.53	16988	189.398	14756	190.095	14426	319.975	31333	409.764	35894	347.651	32585
AT3G08530	CHC2	71.4953	24604	63.3631	18109	66.4935	18708	66.6095	17849	63.6955	15780	62.67	19319	89.1558	19080	95.2186	26531	99.7043	27957	45.5434	10235	52.4318	14220	51.0948	15564	54.921	17010	58.2489	17735	55.4484	17871	71.4395	20570	74.1886	20464	84.2705	27030	55.2434	14897	53.6257	12570	63.4998	14497	52.9322	15594	61.5766	16227	52.5612	14822
AT2G32680	AtRLP23	141.245	24536	121.56	17537	164.358	23343	122.356	16551	154.517	19323	110.56	17204	54.5642	5895	52.8165	7429	90.6052	12825	88.2527	10012	146.022	19990	99.9944	15375	258.04	40343	179.012	27512	193.588	31496	107.311	15597	117.762	16398	98.6552	15974	132.359	18017	144.297	17073	130.718	15065	250.208	37209	287.303	38219	241.439	34367
AT2G30860	ATGSTF9	413.415	24502	404.783	19924	429.477	20811	426.426	19680	404.839	17273	396.044	21026	1360.59	50146	1366.98	65596	1344.99	64951	464.864	17993	419.641	19600	389.206	20418	415.429	22160	362.495	19008	401.274	22274	1685.78	83593	1434.99	68171	1565.89	86500	407.479	18925	414.165	16719	376.691	14811	436.113	22128	398.786	18100	461.9	22432
AT1G50250	FTSH1	162.234	24489	163.371	20480	162.546	20060	134.528	15812	120.352	13078	125.382	16954	76.9226	7221	77.8936	9520	74.073	9111	149.578	14745	145.569	17317	152.999	20442	117.529	15967	114.519	15294	113.173	16000	80.9253	10221	90.917	11001	83.6027	11762	158.645	18765	167.82	17254	164.437	16467	126.792	16385	120.208	13895	117.697	14558
AT4G29060	emb2726	119.463	24413	130.283	22111	131.437	21960	129.407	20592	112.115	16494	122.775	22475	124.412	15811	129.261	21387	112.706	18767	144.253	19251	145.645	23455	158.609	28689	119.467	21973	121.266	21925	116.546	22306	125.344	21431	140.359	22991	131.253	25000	173.856	27840	180.686	25149	184.098	24959	118.179	20675	109.124	17077	113.296	18972
AT4G17090	CT-BMY	196.153	24365	245.054	25279	232.547	23616	142.224	13756	166.225	14864	122.472	13627	263.341	20341	321.205	32303	292.038	29556	247.283	20059	200.322	19609	273.072	30022	190.955	21347	188.094	20670	193.391	22498	203.634	21163	231.353	23034	279.851	32399	249.937	24327	254.435	21526	228.128	18799	217.45	23123	224.102	21317	216.519	22038
AT4G31500	CYP83B1	228.561	24344	186.939	16536	219.56	19119	226.37	18775	209.223	16043	250.794	23928	433.518	28714	447.092	38556	488.826	42422	131.723	9163	202.175	16970	139.437	13146	327.219	31367	317.025	29874	335.274	33445	848.667	75628	791.803	67599	889.833	88337	174.468	14562	179.864	13049	155.641	10998	351.194	32023	422.297	34444	416.127	36318
AT5G55450	AT5G55450	537.161	24263	450.687	16906	607.598	22437	166.4	5853	142.134	4622	159.922	6471	124.592	3500	127.016	4645	126.18	4644	473.365	13963	546.29	19446	401.361	16046	207.436	8433	183.999	7353	168.421	7125	226.094	8545	359.51	13016	218.445	9197	555.45	19660	577.754	17774	494.283	14811	241.731	9348	256.974	8889	224.82	8321
AT4G16950	RPP5	153.634	24245	167.352	19891	150	18593	154.294	19111	181.741	19936	149.557	21221	168.284	14751	147.864	19865	164.281	21244	143.615	14409	195.38	24420	141.526	19943	203.349	30749	195.919	29129	224.175	32158	125.081	15984	139.934	19851	121.318	18437	161.165	20531	166.126	17523	224.04	23126	211.207	29322	251.908	31204	200.404	28712
AT5G21090	AT5G21090	341.315	24229	303.198	17875	310.475	18019	224.382	12403	265.636	13575	240.274	15279	297.908	13151	268.3	15421	290.726	16816	244.652	11342	305.765	17105	249.058	15649	257.257	16436	237.967	14946	231.801	15411	246.258	14626	257.98	14679	248.363	16433	253.234	14087	247.168	11951	248.126	11685	248.247	15086	254.266	13822	244.855	14243
AT1G26630	FBR12	442.146	24227	440.963	20054	424.384	19000	405.2	17276	394.168	15539	415.922	20400	393.427	13396	390.337	17309	375.94	16773	417.687	14938	435.932	18829	430.452	20875	352.485	17372	339.711	16458	313.497	16076	395.75	18133	363.273	15945	373.802	19080	422.256	18120	418.048	15592	402.097	14626	339.095	15898	334.433	14043	364.891	16374
AT1G71880	SUC1	204.651	24196	203.364	19968	233.008	22523	199.089	18329	216.648	18440	219.964	23296	169.703	12477	164.106	15709	187.802	18092	143.969	11116	211.568	19713	166.183	17391	183.026	19476	189.396	19811	191.453	21200	197.049	19492	236.515	22414	235.432	25944	193.733	17949	176.786	14236	188.604	14794	195.27	19765	207.697	18805	183.358	17764
AT4G39090	RD19	253.365	24168	278.619	21859	224.957	17409	253.695	18741	269.022	18290	299.173	25353	924.408	54830	882.433	67795	972.62	74822	155.94	9656	193.444	14449	182.122	15285	271.289	23129	346.441	29051	275.759	24446	935.016	73987	908.162	68700	793.735	69787	175.239	13011	167.82	10837	183.369	11540	205.933	16702	259.514	18846	267.712	20837
AT4G23850	LACS4	169.001	24128	157.804	18710	167.198	19516	123.924	13777	136.304	14009	116.042	14841	127.845	11351	118.08	13650	128.739	14976	110.765	10327	150.063	16884	122.281	15453	150.515	19340	134.848	17033	128.954	17243	111.217	13285	117.635	13462	117.075	15579	131.549	14717	134.94	13122	135.692	12852	135.682	16583	150.184	16420	138.872	16246
AT2G41430	ERD15	372.1	24104	418.223	22708	410.509	21914	452.246	23145	547.94	25613	526.393	31064	574.628	22957	577.166	30345	600.908	32010	309.381	13348	364.495	18745	336.884	19512	683.431	40462	644.989	37581	598.132	36641	391.429	21461	443.069	23337	429.384	26202	331.716	17057	313.792	14066	340.595	14704	541.942	30475	668.129	33945	622.709	33679
AT1G56220	AT1G56220	430.904	24048	446.06	20411	378.372	16480	459.68	20433	449.116	17182	531.72	25394	652.279	23231	684.993	30167	722.907	31332	410.942	14750	430.614	18336	374.551	17495	439.271	21253	504.898	24215	412.644	20288	669.553	29890	650.77	27244	558.762	26456	424.505	18019	375.064	13766	404.182	14538	364.63	16666	387.967	15689	409.16	17864
AT2G17730	NIP2	193.414	24018	92.7578	9331	159.195	16114	77.8884	7303	95.3853	8493	43.8676	4680	154.31	11753	88.5622	8915	69.0868	6280	151.255	12370	177.9	17482	139.616	15495	87.0579	9540	72.6812	7935	91.1818	10670	166.553	17348	122.372	11944	72.2073	8162	105.514	10219	158.646	13528	81.0492	6580	75.5839	7896	85.7132	8015	75.339	7647
AT1G78900	VHA-A	157.784	23856	145.21	18174	148.044	18306	151.412	17690	152.734	16526	149.863	20213	221.296	20510	211.331	25560	199.087	24414	127.547	12627	150.176	17883	131.932	17663	132.821	18017	130.685	17520	129.878	18300	209.69	26574	198.765	24169	213.722	29967	146.873	17351	144.565	14838	142.732	14305	135.614	17578	128.453	14887	133.655	16560
AT3G63520	CCD1	211.823	23792	220.973	20620	211.209	19390	228.558	19968	231.918	18739	237.818	23907	198.689	13893	212.239	19321	201.815	18484	225.698	16563	208.332	18450	228.484	22739	221.189	22334	227.943	22642	214.89	22588	221.382	20809	223.405	20107	205.822	21549	203.964	17975	212.913	16287	207.745	15482	206.497	19885	200.822	17259	200.891	18501
AT5G40450	AT5G40450	43.4615	23761	41.5164	18850	33.1198	14804	54.5037	23203	64.0442	25206	50.9218	24938	51.795	17610	66.366	29377	71.2194	31725	23.8537	8517	26.1663	11274	27.0956	13112	56.8516	27974	65.9637	31906	51.5464	26394	50.5078	23104	48.1795	21114	55.3453	28202	24.6302	10552	26.1728	9746	38.6696	14026	48.2664	22591	68.1247	28521	49.0101	21956
AT2G24270	ALDH11A3	185.756	23752	183.7	19505	173.14	18071	258.414	25761	231.629	21367	250.669	28680	109.229	8695	108.43	11237	97.9302	10232	208.706	17444	196.422	19817	214.485	24225	202.276	23281	223.63	25353	211.962	25319	121.356	13007	121.273	12403	103.02	12297	221.317	22196	207.468	18095	199.227	16898	189.002	20683	172.156	16890	188.692	19756
AT5G49730	ATFRO6	152.402	23526	168.078	21547	161.643	20400	174.765	21007	152.068	16899	191.314	26454	97.4261	9353	104.096	13010	90.8859	11432	206.781	20845	161.564	19654	209.232	28588	142.464	19793	169.703	23177	145.986	21106	64.3945	8317	61.635	7627	50.6906	7294	179.333	21692	173.823	18276	208.485	21351	126.978	16780	147.867	17480	136.153	17222
AT2G25080	ATGPX1	389.811	23484	388.604	19443	383.185	18874	419.147	19663	408.188	17703	441.356	23818	123.255	4618	124.059	6052	127.676	6268	457.489	17999	429.74	20403	433.61	23122	429.228	23273	460.019	24519	464.874	26229	158.384	7984	150.183	7253	124.936	7016	446.734	21090	426.318	17493	489.771	19575	546.609	28191	505.206	23307	502.852	24824
AT4G02510	TOC159	68.7772	23429	70.9263	20800	70.4994	19556	93.1454	24442	86.0002	21901	92.047	28621	77.2831	16580	86.6213	24374	87.1785	24264	66.3389	15003	64.4683	17209	71.9722	22425	74.9415	22111	81.5359	24448	72.9402	23170	67.6017	19605	76.7141	20893	82.2502	25864	71.2017	19026	72.3993	16895	76.997	17975	63.398	18190	67.9291	17638	59.1409	16839
AT2G36530	LOS2	218.66	23263	209.231	18487	225.59	19622	188.279	15598	185.992	14245	201.345	19188	258.256	17086	241.123	20770	241.806	20961	215.613	14980	224.556	18827	221.123	20823	171.874	16457	165.087	15539	170.41	16980	276.782	24637	264.131	22524	283.241	28086	216.046	18011	225.61	16348	209.647	14797	189.824	17289	180.486	14705	190.516	16609
AT1G11860	GDCST	238.35	23258	243.894	19756	274.184	21867	234.438	17811	187.578	13174	230.702	20159	268.689	16310	261.446	20652	225.496	17925	368.621	23482	286.852	22055	320.855	27708	224.138	19683	241.598	20851	239.552	21888	238.24	19443	239.445	18729	216.402	19679	364.441	27864	345.922	22991	344.222	22280	274.483	22923	229.079	17109	252.462	20178
AT5G49740	ATFRO7	149.658	23123	197.348	25644	181.972	23282	233.631	28478	219.512	24714	204.206	28564	112.694	10959	105.392	13354	75.7093	9538	197.038	20140	118.688	14454	193.44	26786	121.574	16902	160.433	22075	150.797	22099	63.9971	8370	65.5041	8231	54.9298	8017	142.304	17246	132.418	13911	150.8	15647	124.707	16692	130.926	15689	120.921	15495
AT4G24770	RBP31	297.879	23109	311.642	20079	332.554	21093	299.72	18106	265.755	14842	301.725	20968	248.954	12011	243.009	15264	205.751	13006	417.357	21145	373.485	22834	404.218	27757	314.743	21976	310.082	21283	308.162	22390	265.854	17256	275.396	17126	237.014	17138	409.368	24886	437.771	23132	423.667	21805	346.748	23029	302.209	17954	331.911	21100
AT1G02920	ATGSTF7	407.754	23022	373.455	17511	368.638	17016	226.724	9968	245.957	9997	204.887	11757	222.505	7813	223.596	11415	331	15227	232.254	8564	290.238	12914	184.647	10300	391.329	19885	279.838	15993	304.777	18293	291.18	13755	292.507	13238	284.916	14994	248.378	10989	243.276	9356	227.202	8511	286.706	15481	391.548	16929	397.603	18395
AT1G68840	RAV2	266.955	22976	324.132	23167	302.004	21251	333.524	22352	331.479	20538	289.604	22327	218.231	11680	231.426	16127	152.852	10720	230.681	12966	217.986	14786	287.94	21935	317.748	24613	311.393	23711	265.629	21412	36.6082	2637	108.575	7491	128.789	10332	194.924	13147	187.277	10979	198.509	11335	163.778	12068	210.936	13903	194.438	13714
AT2G45960	PIP1B	284.92	22878	267.456	17813	245.657	16163	348.42	21720	369.272	21226	332.76	23829	159.489	7919	151.443	9790	139.852	9120	335.771	17550	296.416	18815	314.699	22275	284.757	20610	316.186	22366	297.195	22415	184.682	12423	169.277	10870	139.605	10263	295.341	18552	265.55	14494	250.33	13303	359.452	24738	303.492	18630	387.341	23974
AT1G54410	AT1G54410	513.452	22816	519.457	19170	535.593	19458	618.079	21386	594.76	19026	581.305	23139	920.974	25449	912.769	32839	906.763	32830	639.102	18546	658.487	23059	636.027	25016	811.411	32450	670.433	26357	645.256	26853	1203.3	44736	1131.13	40288	1052.3	43582	637.215	22188	691.933	20942	710.552	20947	702.222	26713	802.572	27310	802.397	29216
AT3G54660	GR	169.946	22780	167.575	18654	163.964	17968	127.492	13307	121.333	11708	124.904	14997	58.3604	4865	55.7581	6052	58.1736	6354	168.775	14774	176.116	18604	175.59	20832	127.795	15417	131.197	15559	131.742	16539	64.6444	7250	59.6629	6411	55.2657	6905	175.414	18425	172.219	15723	172.422	15333	131.798	15124	125.986	12932	125.121	13743
AT2G47450	CAO	228.351	22775	251.632	20843	240.253	19591	230.005	17863	207.554	14902	228.618	20425	105.116	6520	113.859	9195	97.1587	7896	299.064	19479	257.976	20277	299.819	26468	217.048	19483	216.173	19075	208.409	19467	116.4	9714	111.719	8932	101.221	9410	270.91	21173	283.509	19259	269.176	17811	225.935	19291	200.175	15289	219.436	17934
AT4G13510	AMT11	214.677	22748	212.723	18720	218.596	18937	190.261	15699	169.353	12919	194.384	18451	291.1	19182	305.943	26248	273.436	23608	178.883	12379	236.84	19778	199.969	18755	224.087	21371	187.344	17563	180.195	17883	289.306	25649	309.724	26306	289.685	28610	191.708	15918	189.011	13641	164.682	11577	193.796	17580	205.049	16639	193.093	16766
AT3G28940	AT3G28940	459.111	22699	436.079	17905	433.302	17515	402.529	15497	391.072	13919	390.615	17300	566.86	17429	576.29	23069	570	22962	359.357	11603	403.428	15719	325.821	14259	460.783	20504	398.466	17430	402.815	18652	627.674	25964	557.566	22096	549.714	25332	344.516	13348	374.227	12602	350.498	11497	510.946	21626	524.993	19877	569.604	23076
AT2G05710	ACO3	106.312	22673	96.3263	17060	96.9402	16902	83.4175	13853	80.5982	12433	77.1494	14785	134.098	17784	134.81	23278	133.342	23169	74.604	10390	80.4046	13514	78.7453	14866	56.6461	10873	60.2761	11374	59.0006	11814	107.129	19115	104.983	17946	118.03	23462	83.2701	12965	76.2513	11076	75.7859	10723	52.7478	9632	55.2698	9048	54.3952	9507
AT5G42980	ATTRX3	517.186	22603	500.169	18154	511.486	18276	604.174	20561	523.593	16473	570.168	22321	600.058	16308	537.672	19025	652.196	23224	470.661	13433	498.112	17156	445.272	17225	563.035	22146	474.72	18355	482.506	19749	609.072	22271	611.004	21404	600.714	24469	475.928	16299	538.445	16028	506.582	14688	486.647	18207	532.746	17830	524.646	18788
AT1G15750	WSIP1	94.3878	22591	89.9632	17830	78.6879	15295	80.1113	14931	86.7737	14914	81.5593	17398	90.8455	13443	94.1869	18256	90.6643	17641	53.3247	8300	57.1335	10757	58.0668	12186	60.078	12910	69.5065	14639	63.5483	14145	68.8558	13773	69.8419	13262	75.3434	16798	60.4977	11247	59.7449	9691	66.3453	10483	53.4061	10848	60.0043	11007	52.7196	10274
AT4G15545	AT4G15545	293.587	22579	302.656	19331	282.325	17752	320.33	19184	287.895	15940	316.625	21813	270.373	13028	286.246	17824	258.874	16222	322.739	16210	314.484	19061	311.357	21195	270.229	18705	279.533	19020	263.346	18969	275.886	17753	275.423	16979	239.882	17195	316.021	19045	318.931	16706	311.312	15884	310.911	20507	284.676	16799	287.011	18123
AT1G62380	ACO2	276.811	22328	245.402	16446	241.48	15926	283.463	17802	270.844	15716	263.648	19031	289.629	14499	274.776	17909	229.439	15046	265.158	14008	252.048	16042	254.927	18236	231.962	16831	226.577	16169	216.995	16390	232.302	15645	189.544	12234	205.987	15450	247.152	15666	298.966	16449	251.408	13477	233.562	16143	216.554	13378	222.158	14698
AT1G54780	TLP18.3	314.459	22323	296.961	17507	307.509	17847	330.268	18122	291.852	14915	305.841	19448	188.988	8311	195.796	11254	173.634	10043	370.378	17162	355.128	19867	330.445	20763	320.496	20476	313.437	19685	310.77	20661	205.349	12197	201.326	11456	177.976	11777	357.291	19875	340.706	16473	348.037	16391	376.183	22861	335.395	18232	343.044	19954
AT4G08850	AT4G08850	104.644	22215	101.388	17878	111.088	19274	83.8371	13854	102.215	15618	83.6408	15901	56.8477	7502	57.192	9823	67.5329	11666	77.3085	10711	101.603	17001	89.7651	16865	146.933	28070	123.324	23171	129.585	25758	96.9232	17220	116.418	19814	111.185	22018	100.025	16638	106.426	15391	108.747	15315	154.522	28089	173.403	28184	155.197	27000
AT1G32230	AtRCD1	137.32	22198	131.509	17566	130.069	17154	108.239	13549	117.334	13540	105.658	15228	181.316	18227	173.587	22700	190.457	24961	102.358	10775	109.154	13795	101.741	14518	106.658	15372	108.633	15459	105.067	15859	168.356	22833	171.175	22088	171.455	25734	114.226	14393	114.119	12454	111.667	11949	108.479	14924	114.609	14073	112.218	14767
AT5G38510	AT5G38510	227.068	22088	32.1434	2513	30.5393	2347	120.982	9105	90.5908	6282	30.4142	2568	49.5809	2915	46.9925	3581	43.535	3353	38.664	2376	32.1423	2379	134.433	11509	110.453	9621	33.5553	2804	32.1932	2840	528.924	43131	42.6989	3254	122.231	11023	211.576	16107	1905.3	124896	272.07	17567	190.651	15850	48.4665	3551	403.888	32257
AT5G57710	AT5G57710	110.48	22078	118.472	19662	118.029	19284	121.596	18922	140.504	20213	132.606	23738	121.296	15074	140.59	22748	142.87	23263	82.0704	10711	87.1924	13732	97.6819	17278	136.208	24498	132.282	23388	136.32	25514	100.591	16819	122.915	19689	157.875	29406	83.296	13044	84.2071	11462	82.3373	10916	120.527	20620	136.141	20834	135.294	22155
AT5G36790	PGLP1	258.557	22030	279.304	19401	279.978	18947	278.979	17924	201.858	12589	211.501	16680	200.631	10852	192.329	13580	186.202	13241	300.153	16208	289.199	18786	274.645	20811	236.232	17807	268.946	18032	224.856	18295	187.776	13832	206.079	13609	191.226	15227	284.739	19766	282.382	16599	296.797	16903	222.836	14364	212.061	14161	251.167	17970
AT4G14880	OASA1	263.471	22025	245.293	17032	254.441	17397	242.109	15759	255.03	15349	246.938	18491	336.328	17482	301.719	20418	315.342	21470	293.092	15996	280.22	18458	241.986	17904	220.123	16558	240.479	17790	230.708	18059	321.84	22519	310.45	20789	314.92	24542	250.967	16444	247.029	14067	249.352	13828	194.374	13911	185.803	11905	190.686	13063
AT5G19240	AT5G19240	473.673	22005	504.29	19457	571.132	21692	273.315	9889	431.173	14420	333.92	13897	164.187	4746	337.879	12714	364.399	13795	512.617	15552	539.249	19743	536.316	22054	617.021	25799	463.683	19059	505.832	22008	307.362	11950	697.058	25956	600.239	25989	550.376	20052	576.055	18229	441.209	13599	567.241	22561	798.151	28397	586.094	22313
AT2G43570	CHI	350.59	21977	313.213	16306	348.635	17868	225.761	11020	253.326	11432	227.505	12775	412.062	16063	358.952	18218	416.777	21287	146.812	6010	274.041	13538	169.894	9427	96.9498	5470	115.679	6416	118.406	6952	299.233	15694	269.604	13547	284.17	16603	165.204	8115	189.459	8089	127.326	5295	100.893	5415	84.4753	4056	95.4501	4903
AT4G22890	PGR5-LIKE A	286.376	21898	253.848	17315	273.818	17156	302.344	19317	277.731	15192	305.721	20915	170.781	8260	145.242	9628	155.207	9537	294.898	15704	276.152	17826	297.091	19435	267.731	19657	260.883	18806	270.74	20801	156.325	10731	154.7	9975	153.458	10630	311.939	18515	280.892	15674	304.636	16562	347.742	22831	271.468	17041	314.092	19638
AT2G15042	AT2G15042	68.4921	21780	62.7679	16608	71.9102	18732	46.3385	11497	41.5261	9503	46.0539	13145	39.936	7913	42.5973	10988	45.839	11900	63.7221	13259	66.1649	16573	57.594	16243	83.7035	24003	78.041	21999	75.0665	22400	57.2691	15266	51.8564	13243	48.072	14275	66.2425	16539	66.5216	14436	76.86	16247	101.591	27707	108.438	26458	98.8459	25806
AT3G11130	CHC1	61.5125	21721	57.0637	16734	58.5702	16909	50.9762	14016	49.8698	12677	47.4225	15000	71.009	15593	76.206	21787	77.447	22282	41.5859	9590	48.3834	13464	47.2455	14766	47.2358	15012	50.1078	15654	46.3316	15322	56.4573	16680	57.8476	16373	66.4389	21866	51.2793	14189	50.1765	12068	59.3446	13902	46.1441	13949	52.1888	14112	47.0543	13615
AT3G08940	LHCB4.2	307.682	21515	84.383	5107	83.8156	4994	51.1057	2900	59.7264	3133	68.7661	4489	6.88598	299	176.232	9790	9.19154	547	69.0666	3286	82.9713	4765	81.0639	5230	44.4609	2917	66.0651	4260	80.095	5467	66.7989	3845	10.6504	590	117.697	7530	57.314	3273	1430.04	66850	80.5639	3896	75.1985	4691	41.0004	2289	54.4025	3248
AT3G01120	MTO1	157.606	21491	163.618	18529	166.841	18600	150.953	16028	126.288	12397	139.614	17054	111.206	9430	109.74	12116	102.086	11342	181.18	16134	153.062	16448	169.631	20474	117.815	14459	115.697	13958	121.647	15536	109.709	12517	90.1634	9855	94.5708	12020	180.087	19243	187.076	17375	182.344	16495	136.96	15988	114.535	11960	131.756	14722
AT5G10450	GRF6	244.585	21456	230.058	16774	229.229	16416	206.966	14153	230.499	14558	221.091	17390	255.852	13980	243.372	17282	248.981	17803	195.497	11212	217.434	15014	185.207	14380	235.146	18540	248.136	19244	228.624	18769	317.082	23250	325.126	22841	288.367	23515	194.809	13403	181.274	10823	181.652	10572	217.887	16355	222.909	14971	220.517	15848
AT3G59940	SKIP20	227.452	21380	204.272	15946	153.873	11825	302.74	22159	214.097	14488	187.114	15755	312.885	18290	211.681	16111	118.023	9040	140.077	8599	131.146	9715	136.656	11370	164.318	13901	209.987	17463	129.266	11380	109.659	8625	89.6954	6758	46.2169	4050	97.8667	7209	85.1521	5452	102.117	6368	138.012	11106	107.581	7744	143.299	11038
AT1G49750	AT1G49750	198.892	21306	188.532	16772	199.759	17495	187.18	15613	175.403	13527	200.115	19203	276.201	18399	271.484	23546	237.791	20755	206.494	14446	180.655	15251	198.351	18807	156.824	15120	174.205	16510	165.543	16608	224.904	20157	207.309	17801	193.554	19325	186.293	15638	191.996	14008	190.707	13553	184.94	16960	166.234	13637	175.155	15375
AT2G20260	PSAE-2	573.467	21247	572.078	17603	590.584	17889	600.902	17336	585.618	15620	590.164	19587	471.836	10871	489.872	14695	467.758	14121	690.811	16715	640.971	18715	648.117	21254	648.656	21630	664.174	21771	658.643	22855	440.549	13657	466.491	13854	419.515	14487	662.928	19247	639.633	16141	692.782	17028	694.978	22043	649.209	18420	665.271	20197
AT4G35830	ACO1	108.017	21241	99.4819	16223	93.9351	15165	101.798	15573	103.958	14685	99.7296	17530	155.773	19029	152.072	24165	152.345	24372	86.1635	11043	91.1625	14147	86.3229	14999	95.3725	16854	90.4309	15748	95.277	17513	141.987	23312	135.756	21351	147.334	27048	90.6761	13943	89.1382	11914	90.568	11791	78.4794	13279	88.8015	13406	86.0051	13837
AT2G44490	PEN2	173.188	21237	181.043	18437	208.35	20888	189.821	18125	229.777	20284	207.121	22751	158.086	12055	152.892	15180	169.479	16934	171.198	13710	223.246	21574	170.987	18559	525.051	57946	425.171	46126	450.895	51783	304.669	31258	325.917	32035	290.984	33258	215.944	20750	216.864	18113	226.711	18443	549.418	57676	631.4	59290	589.438	59227
AT2G46830	CCA1	141.174	21226	156.674	18864	146.543	17954	110.989	12377	126.537	12975	78.6227	10457	1.16421	111	0.843806	89	0.59541	72	152.569	14303	162.754	18373	176.197	22382	104.987	13329	111.126	13899	100.733	13842	0.280977	33	0.67692	70	0.290352	41	177.444	19865	171.58	17366	164.279	16318	137.717	17375	132.363	14318	121.09	13971
AT5G04590	SIR	157.19	21156	152.171	17009	144.305	15879	165.041	17297	149.5	14485	150.011	18086	179.641	15035	162.767	17737	150.607	16516	155.681	13683	170.491	18083	142.708	17001	145.005	17565	139.741	16640	153.05	19292	177.01	19933	157.883	17033	172.653	21658	160.339	16910	157.375	14427	165.455	14773	150.784	17373	137.544	14176	153.363	16914
AT1G20020	ATLFNR2	223.404	21106	180.307	17500	242.798	19065	234.017	18509	210.327	16010	200.35	18768	540.169	32442	424.68	35388	431.507	33449	318.764	18837	280.519	19793	247.022	22699	260.038	22760	255.21	22323	249.565	23736	512.61	37859	512.964	35842	415.919	36508	273.187	21246	269.981	19423	289.306	18736	244.633	21228	243.368	17924	250.34	21046
AT5G49360	BXL1	127.202	21025	148.692	20411	126.023	17030	268.537	34563	325.754	38762	355.794	52680	199.832	20541	264.55	35404	309.046	41621	109.69	11840	128.836	16782	139.425	20398	193.816	28833	274.414	40129	206.082	31902	277.615	38393	290.177	38445	207.881	32026	131.122	16983	134.571	15150	118.65	13011	105.719	14960	144.556	18298	130.564	17684
AT2G37710	RLK	150.548	21016	146.553	16990	161.4	18420	108.956	11844	125.26	12588	92.4594	11562	80.8217	7016	80.8614	9140	104.292	11862	158.222	14424	192.971	21229	160.596	19843	205.265	25789	163.361	20176	178.592	23349	145.038	16940	155.548	17405	135.812	17671	167.779	18353	177.621	16888	153.449	14211	212.663	25414	234.987	25120	201.898	23094
AT1G66970	SVL2	130.109	20957	115.269	15412	135.301	17813	96.7873	12126	105.531	12223	91.5794	13200	111.87	11204	115.157	15017	113.557	14887	96.4651	10137	101.974	12941	98.4994	14033	99.0869	14344	98.3079	13999	98.1911	14801	112.708	15188	120.658	15565	122.226	18333	112.749	14217	117.452	12866	123.034	13140	104.921	14460	124.358	15328	106.903	14098
AT4G30950	FAD6	193.573	20925	209.349	18794	213.094	18833	182.533	15365	170.693	13283	179.231	17355	107.197	7206	115.568	10115	102.542	9032	249.855	17638	230.916	19672	249.304	23854	192.141	18693	196.304	18774	195.49	19792	120.593	10907	125.637	10886	116.387	11727	243.93	20663	237.435	17481	239.3	17161	218.562	20226	202.708	16780	202.898	17972
AT1G16720	HCF173	162.991	20904	114.452	12399	158.374	16608	108.927	10885	115.59	10682	87.8808	10135	70.7586	5640	76.6364	7954	72.4825	7575	171.523	14366	173.078	17500	173.23	19666	122.503	14144	134.287	15246	148.026	17770	84.105	9039	68.072	7035	76.8397	9198	168.071	16898	170.683	14908	134.084	11474	132.491	14549	141.809	13930	128.856	13546
AT3G63140	CSP41A	235.61	20839	251.807	18496	282.686	20441	238.587	16432	213.167	13573	233.741	18519	198.939	10942	197.797	14164	171.184	12336	319.927	18479	274.482	19131	303.564	23764	259.592	20664	270.034	21130	278.456	23065	184.243	13634	184.837	13104	167.63	13819	330.172	22883	330.75	19924	319.227	18731	360.719	27312	292.975	19843	323.467	23443
AT5G28540	BIP1	147.264	20818	133.531	15677	146.798	16966	113.987	12548	104.082	10592	113.984	14434	190.611	16757	168.136	19244	156.881	18070	103.112	9519	128.752	14344	107.284	13424	85.1751	10837	76.4893	9567	70.2251	9298	112.979	13363	107.981	12236	104.828	13812	106.558	11804	112.16	10799	93.1942	8740	85.5085	10349	78.5122	8500	87.1604	10097
AT4G13430	IIL1	181.797	20784	187.521	17804	182.217	17032	223.485	19895	194.345	15995	209.817	21487	169.174	12028	150.407	13922	145.17	13523	238.361	17796	225.63	20328	224.74	22742	168.226	17309	161.174	16302	180.042	19278	168.198	16089	152.222	13949	144.699	15419	220.73	19774	227.598	17722	228.226	17310	173.594	16990	148.315	12985	170.057	15931
AT5G14780	FDH	217.349	20683	220.079	17392	187.901	14619	157.324	11658	163.102	11173	190.137	16208	281.457	16656	288.528	22230	296.218	22967	109.255	6790	136.791	10258	119.13	10034	97.5862	8358	125.1	10532	109.95	9799	312.065	24846	276.542	21093	288.526	25590	121.609	9068	130.839	8480	120.535	7610	94.4272	7693	107.758	7853	105.085	8194
AT1G44446	CH1	167.109	20641	144.444	14803	142.224	14360	194.525	18442	154.886	13751	147.711	16293	36.7647	2797	29.1211	2920	33.1178	3285	183.641	14829	172.371	16765	174.576	19090	172.722	19163	185.662	20243	156.199	18072	24.539	2520	26.7371	2607	22.4163	2547	150.854	14592	149.224	12566	165.701	13569	127.581	13498	117.665	11146	124.475	12587
AT1G51400	AT1G51400	603.096	20615	585.056	16608	627.344	17532	880.629	23439	806.047	19834	778.376	23833	294.965	6270	321.398	8895	307.161	8555	978.862	21850	703.139	18941	738.629	22347	737.666	22693	806.732	24396	722.754	23138	230.452	6591	240.962	6602	191.053	6087	713.877	19121	693.484	16145	698.406	15838	722.504	21142	623.859	16330	680.53	19061
AT5G49720	ATGH9A1	142.913	20587	132.289	15826	130.786	15403	177.402	19899	178.341	18494	168.322	21720	168.557	15099	164.811	19222	145.334	17058	134.262	12630	153.158	17387	134.944	17206	167.47	21712	183.913	23439	162.305	21897	157.36	18966	151.652	17511	147.669	19826	141.042	15921	137.234	13465	137.466	13137	157.548	19429	161.624	17829	161.299	19039
AT5G56010	HSP81-3	160.787	20578	137.61	14661	139.638	14639	80.5254	8032	74.2736	6844	61.8029	7097	160.392	12649	123.547	12779	97.7389	10094	110.639	9284	97.0124	9739	112.493	12779	53.1033	6075	46.8998	5301	42.7842	5099	39.8534	4267	36.9285	3781	37.7203	4484	118.156	11804	113.716	9915	103.916	8802	53.7513	5884	51.8965	5059	49.7835	5262
AT3G52400	SYP122	250.591	20401	341.373	23080	363.391	24190	218.972	13886	431.633	25298	306.111	22327	209.628	10610	333.506	21988	360.483	23924	147.978	7871	209.671	13458	203.11	14639	508.831	37301	362.66	26131	426.165	32503	184.618	12579	323.483	21118	457.879	34751	161.831	10328	172.57	9574	152.548	8240	288.911	20145	435.485	27164	344.033	22959
AT1G68530	CUT1	178.57	20392	156.331	14840	148.275	13837	292.585	25994	316.325	25933	244.236	24957	188.802	13508	172.228	15922	148.094	13771	170.553	12715	183.573	16534	182.485	18476	234.879	24150	227.982	23051	237.142	25377	128.055	12301	104.483	9594	110.784	11788	150.978	13542	152.635	11911	137.79	10466	202.411	19888	187.226	16410	226.037	21221
AT1G21250	WAK1	125.167	20376	117.593	15914	127.467	16945	143.859	18180	115.693	13585	143.929	20962	240.3	24388	205.816	27188	189.865	25215	134.06	14285	97.7811	12564	73.6726	10632	99.7843	14645	105.542	15234	70.286	10740	225.421	30668	232.07	30352	232.517	35210	143.899	18392	175.246	19460	137.104	14831	98.7227	13790	78.1082	9752	80.0345	10688
AT2G43160	EPSIN2	88.3148	20339	88.495	16105	87.0975	15407	76.5067	13277	81.138	12724	78.2165	15370	93.0707	12635	101.092	17879	101.264	17959	62.6623	8914	72.1744	12485	68.1402	13141	75.1648	15015	74.8046	15272	72.2826	15096	96.9914	17658	94.4504	16653	106.596	21614	73.2683	12254	74.7563	10914	73.1905	10468	69.8252	13766	81.5596	13575	78.2197	13933
AT5G12860	DiT1	170.608	20265	171.732	16941	187.883	18246	106.541	9854	105.409	9014	99.9731	10637	106.053	7834	109.179	10500	97.0448	9392	202.121	15678	201.413	18854	208.554	21926	116.561	12461	104.345	10966	112.118	12473	105.807	10515	104.378	9938	100.241	11098	209.848	19532	213.875	17303	201.005	15839	150.619	15316	131.23	11937	137.58	13391
AT1G01060	LHY	120.378	20249	128.126	17670	139.105	19153	71.3009	9345	83.9331	10180	43.3908	6514	0.329093	36	0.182701	27	0.246436	37	130.657	14941	136.078	17942	143.368	20964	76.4145	11578	75.4499	11227	69.4085	10887	0.410347	59	0.459787	63	0.328711	53	147.552	19079	155.152	18216	147.213	16500	102.193	14502	95.0346	12442	93.0133	12831
AT1G07890	APX1	258.886	20186	253.404	16333	243.143	15356	173.185	10514	166.836	9370	191.287	12811	440.727	21381	425.891	26832	390.072	24725	286.869	14534	240.545	14819	267.995	18364	126.854	8887	134.499	9230	147.461	10331	425.593	27128	359.295	22177	385.761	28024	245.055	14905	245.447	12983	188.492	9774	120.665	8048	109.672	6502	137.265	8708
AT2G35940	BLH1	120.35	20185	87.669	11876	113.739	15369	94.7138	12542	102.419	12410	54.0649	8073	83.0794	8504	83.9685	11239	125.247	16767	78.3481	8563	80.535	10699	95.98	13864	62.4996	9583	64.2217	9647	60.4452	9646	76.9555	10661	78.5673	10418	91.4007	14035	79.5142	10291	53.8115	5982	76.4198	8476	62.2399	9087	40.5024	5127	62.989	8667
AT1G25560	TEM1	241.962	20160	270.31	18704	241.126	16425	266.268	17275	186.08	11161	193.311	14428	368.073	19071	291.77	19682	171.464	11640	201.388	10958	192.336	12629	219.112	16159	166.329	12473	199.143	14680	161.025	12565	86.6013	6037	96.148	6421	75.9859	5901	156.693	10230	157.051	8913	149.578	8268	140.807	10044	140.064	8937	152.664	10423
AT2G33150	PKT3	175.19	20125	179.851	17158	153.602	14426	139.975	12521	160.614	13282	158.876	16349	340.259	24307	326.571	30374	351.106	32863	92.5189	6941	122.073	11051	112.181	11407	117.343	12132	133.336	13551	122.6	13190	333.05	32010	331.381	30513	346.029	37049	110.998	9992	117.48	9192	108.317	8255	88.6414	8717	108.857	9576	108.377	10202
AT4G22240	PAP2	254.15	20120	200.86	13206	218.88	14167	148.304	9142	150.006	8549	147.816	10483	182.403	8980	156.559	10035	164.463	10609	125.501	6489	203.194	12677	173.048	12126	128.974	9190	144.907	10150	134.967	10007	150.689	9981	199.925	12687	189.765	13984	152.705	9473	160.355	8647	153.714	8073	127.904	8669	148.464	9001	154.301	10010
AT3G58610	AT3G58610	156.289	20091	154.845	16531	162.436	17071	133.948	13408	116.248	10758	121.036	13938	124.898	9984	120.531	12545	110.159	11538	193.613	16253	183.199	18559	199.779	22731	121.616	14070	127.032	14447	122.94	14801	111.712	12015	123.432	12718	112.929	13530	192.125	19353	199.927	17504	204.744	17461	128.326	14122	119.322	11746	126.965	13374
AT1G02780	emb2386	318.184	20024	329.359	17213	303.159	15598	295.185	14465	280.89	12725	295.274	16645	263.73	10321	267.321	13621	249.326	12784	425.592	17490	382.886	18989	400.335	22299	265.233	15022	245.222	13653	228.878	13490	296.618	15618	276.944	13970	266.661	15641	376.545	18569	354.672	15202	337.228	14079	231.105	12451	207.565	10003	238.715	12310
AT3G14420	GLO1	217.187	19942	302.903	23013	206.392	15434	216.263	15480	241.378	15938	233.07	22647	226.672	12925	237.559	17640	191.182	14259	263.3	15751	172.219	12502	262.047	21283	257.873	21373	290.069	23526	273.6	23607	195.393	14944	192.183	14065	181.098	15403	211.085	15143	199.982	12543	169.211	10340	337.806	26621	219.421	15475	249.531	18797
AT1G08830	CSD1	373.62	19886	308.681	13645	330.445	14380	236.058	9784	247.984	9502	267.314	12745	458.983	15192	484.949	20888	498.999	21638	141.741	4927	191.474	8032	149.868	7061	133.619	6401	155.938	7343	149.24	7440	466.311	20766	405.033	17276	445.225	22087	242.682	10122	225.569	8178	219.182	7740	189.65	8642	175.459	7152	184.492	8047
AT1G06430	FTSH8	143.494	19751	136.874	15646	136.792	15393	109.797	11768	100.047	9914	107.504	13255	81.888	7009	71.9345	8017	74.5842	8365	130.057	11691	146.066	15844	135.456	16503	94.6614	11727	97.0169	11814	101.137	13038	93.5608	10775	95.5907	10547	87.3943	11212	123.998	13374	121.552	11395	117.933	10769	88.9909	10486	79.5082	8381	79.5765	8975
AT3G19170	PREP1	90.2403	19604	87.1494	15723	90.9432	16153	105.598	17863	79.2651	12397	98.1897	19108	71.1569	9613	71.3882	12557	68.1102	12056	81.7166	11594	89.2815	15285	90.4449	17391	79.3972	15524	85.1131	16358	84.5946	17212	62.3468	11332	70.3796	12256	72.5115	14682	103.198	17568	98.8807	14631	111.907	16128	87.0777	16194	85.7159	14259	79.1694	14093
AT2G18690	AT2G18690	227.529	19549	235.448	16798	274.012	19242	103.389	6916	207.724	12847	159.227	12253	145.359	7767	216.195	15038	287.209	20100	113.705	6377	198.244	13418	156.057	11862	316.569	24470	232.267	17646	247.708	19920	120.446	8657	187.492	12910	279.127	22345	143.838	9680	155.043	9069	145.692	8302	174.79	12841	298.427	19627	229.135	16124
AT4G34150	AT4G34150	271.616	19543	292.84	17541	329.724	19501	179.969	10106	298.861	15636	239.5	15592	105.294	4758	153.607	9153	230.302	13617	225.273	10559	247.301	13985	231.805	14778	429.798	27792	318.666	20301	348.599	23589	143.351	8665	214.714	12507	375.97	25496	203.81	11471	207.251	10129	173.726	8287	346.957	21360	474.647	26128	349.492	20596
AT3G30390	AT3G30390	164.186	19516	148.71	15143	134.635	13760	158.207	14645	161.407	14115	146.507	16406	197.186	14911	170.04	17210	179.264	17593	116.183	9485	143.257	13124	129.599	14340	125.884	14163	135.069	14796	133.783	14879	188.748	17919	170.076	16498	166.194	18612	128.847	11929	138.14	10829	128.092	9828	135.747	13675	130.611	12188	129.261	13241
AT1G17290	AlaAT1	153.174	19447	141.231	14891	154.399	16026	116.79	11546	124.607	11389	129.593	14738	147.554	11650	132.804	13652	150.366	15555	123.335	10226	135.84	13591	123.435	13871	127.085	14522	111.748	12552	118.037	14035	140.327	14906	129.462	13175	152.748	18075	133.36	13268	135.5	11717	131.1	11042	114.1	12402	124.236	12079	117.43	12217
AT4G14365	XBAT34	225.161	19436	229.015	16476	272.508	19286	125.615	8437	205.857	12897	171.704	13375	125.72	6754	165.04	11593	239.931	17005	136.897	7718	211.822	14372	132.195	10087	399.345	30941	259.698	19796	282.974	22938	226.383	16406	311.284	21562	382.299	30994	162.53	10955	174.253	10226	152.935	8736	314.71	23226	460.004	30325	341.555	24101
AT5G26920	CBP60G	151.777	19414	163.233	17437	178.22	18714	76.53	7679	128.771	12014	90.6011	10492	74.9185	6065	111.543	11892	160.684	16844	63.7131	5323	111.978	11263	72.1726	8237	190.46	21952	130.096	14835	142.17	17198	60.7769	6570	117.584	12395	188.011	22696	69.6848	6981	68.4675	5973	61.5873	5238	139.889	15299	178.076	17530	130.242	13694
AT1G72910	AT1G72910	268.999	19395	349.274	21736	361.054	20365	290.445	16800	367.978	20219	292.64	19778	351.725	16200	434.597	26817	334.013	20568	159.498	6923	155.276	8709	387.719	24970	297.122	19197	290.631	19163	250.506	17511	311.152	18069	422.815	25483	348.119	24922	132.744	6708	288.528	14630	125.61	6320	139.389	7839	281.847	15983	260.057	16193
AT1G72930	TIR	362.91	19377	367.11	16284	345.297	15061	258.287	10763	237.458	9138	200.397	9626	245.035	8184	242.711	10519	197.482	8595	325.993	11373	329.189	13861	336.025	15976	241.007	11631	210.535	9975	229.414	11477	300.191	13429	254.585	10982	217.329	10839	320.886	13481	356.187	12962	314.938	11148	278.727	12776	264.501	10818	261.247	11426
AT3G26210	CYP71B23	181.335	19303	172.523	15252	174.833	15216	112.623	9336	135.35	10373	112.073	10687	168.348	11145	143.035	12328	162.843	14124	107.628	7482	167.186	14025	113.186	10665	175.699	16833	155.242	14621	145.044	14461	217.946	19411	246.675	21048	218.215	21651	127.038	10597	142.141	10306	135.991	9604	160.9	14663	199.327	16249	177.186	15456
AT1G76180	ERD14	309.953	19260	338.66	17476	281.418	14297	322.408	15600	516.591	23108	421.95	23486	680.013	26276	654.287	32917	760.009	38479	233.77	9486	244.372	11967	278.243	15303	463.026	25895	433.037	23806	285.742	16629	707.26	36769	728.912	36305	841.504	48735	226.297	11019	120.939	5119	251.904	10384	458.118	24369	555.857	26449	539.386	27463
AT1G01140	CIPK9	200.136	19240	212.997	17875	178.058	15764	200.788	15815	222.161	16369	141.31	13650	196.641	12591	184.51	16235	201.3	17101	151.636	10113	141.206	11168	165.436	14835	182.387	16726	152.484	13930	139.653	14140	86.2176	7409	90.3617	7994	109.388	11266	113.448	9419	123.826	8911	116.064	8001	114.754	10052	122.651	10248	129.24	10363
AT4G18480	CHLI1	195.446	19183	198.904	16213	213.334	17119	169.67	12968	140.157	9903	159.291	14005	127.785	7800	115.102	9147	99.1631	7931	260.549	16700	244.806	18935	252.758	21958	159.032	14048	163.159	14168	157.711	14497	125.794	10330	128.531	10112	117.063	10709	263.306	20251	286.372	19144	298.637	19445	174.123	14631	155.555	11692	168.339	13539
AT4G13770	CYP83A1	181.13	19182	185.537	16318	171.929	14886	272.625	22481	261.784	19958	228.029	21632	163.931	10796	150.187	12878	127.52	11004	258.349	17867	224.58	18743	234.424	21974	236.294	22522	234.429	21965	250.328	24828	153.884	13635	129.324	10978	111.417	10998	209.52	17387	215.911	15574	208.538	14651	248.716	22549	223.144	18096	239.774	20807
AT3G45640	ATMPK3	211.393	19135	214.29	16109	242.594	17953	157.223	11082	196.829	12827	191.61	15537	138.08	7773	164.294	12041	167.046	12321	157.205	9293	231.853	16540	160.268	12841	307.576	25058	242.607	19429	244.565	20734	187.54	14204	202.739	14710	247.235	20859	179.44	12728	189.728	11698	187.837	11280	275.93	21383	344.318	23867	281.227	20860
AT1G49970	CLPR1	186.838	19125	197.508	16689	181.624	15132	186.23	14844	182.012	13413	186.37	17089	213.755	13607	196.063	16249	208.185	17306	161.96	10827	183.53	14805	175.032	15858	161.899	14915	160.513	14536	155.545	14912	205.089	17496	209.941	17225	194.376	18545	174.318	13982	183.791	12722	175.746	11935	176.979	15509	160.989	12620	170.997	14343
AT2G41410	CML35	269.257	19015	289.835	16999	259.046	14957	241.378	13274	243.279	12368	249.632	15792	205.137	9009	211.555	12097	211.852	12191	227.454	10490	274.535	15279	236.266	14769	267.571	17007	213.58	13345	222.006	14684	112.424	6643	121.162	6859	120.659	7942	241.582	13369	233.743	11243	200.12	9376	246.926	14929	253.868	13729	226.774	13123
AT2G26560	PLP2	210.509	19004	233.42	17503	259.875	19181	159.463	11246	180.015	11697	228.412	18471	163.576	9164	164.454	12014	184.952	13577	201.627	11864	312.711	22159	208.404	16609	499.286	40433	399.899	31856	419.719	35332	259.218	19439	246.404	17715	242.307	20258	250.076	17613	257.466	15773	278.871	16656	416.607	32052	532.323	36663	495.099	36484
AT3G04210	AT3G04210	160.045	18952	155.586	15301	154.775	14984	138.232	12746	131.445	11205	136.038	14430	158.65	11683	151.353	14511	125.303	12090	157.098	12149	177.002	16518	158.96	16661	169.507	18065	145.441	15237	146.991	16302	134.838	13359	141.368	13418	125.002	13796	166.934	15490	182.366	14708	176.986	13904	165	16727	179.225	16252	161.808	15701
AT4G02920	AT4G02920	185.583	18846	199.854	16853	192.835	15969	168.685	13304	177.719	12950	159.056	14442	139.26	8644	124.98	10309	120.282	9915	220.869	14671	184.265	14799	213.452	19249	157.429	14407	158.268	14210	157.274	14988	100.725	8604	93.6968	7595	85.7013	8073	176.424	14087	179.432	12536	177.234	11992	166.578	14467	153.774	11974	161.315	13407
AT2G37220	AT2G37220	234.461	18834	248.207	16558	257.108	16885	231.26	14465	210.248	12158	238.927	17192	358.871	17926	364.091	23679	340.451	22282	368.933	19353	323.367	20470	345.587	24571	247.557	17897	244.057	17344	243.461	18316	460.476	30947	476.563	30684	414.864	31060	355.535	22379	353.731	19353	349.412	18620	236.893	16290	219.309	13490	235.755	15518
AT4G30270	MERI5B	255.548	18827	228.75	13996	177.854	10713	319.598	18335	316.785	16801	469.648	30994	423.776	19415	375.39	22392	311.382	18692	131.775	6340	130.019	7549	154.217	10057	247.687	16423	312.41	20363	267.625	18466	312.608	19269	251.446	14849	263.938	18124	119.565	6903	154.188	7737	136.64	6679	115.781	7303	140.991	7955	146.405	8839
AT4G25100	FSD1	277.767	18801	320.914	18018	279.642	15474	355.294	18719	254.256	12402	307.203	18607	178.528	7512	140.461	7703	180.21	9928	579.174	25639	420.648	22422	631.952	37850	485.735	29575	379.683	22728	482.689	30575	247.527	14032	292.139	15850	270.296	17031	348.212	18491	417.62	19263	369.456	16611	372.449	21617	319.535	16572	370.054	20566
AT3G26570	PHT21	141.636	18703	143.729	15755	141.49	15250	119.729	12351	121.166	11556	105.122	12467	56.5514	4689	56.2288	6076	49.047	5300	165.839	14308	157.438	16431	180.152	21025	109.542	13191	116.72	13642	111.257	13763	50.637	5610	51.6487	5434	47.8808	5884	178.912	18511	180.944	16258	176.898	15523	144.581	16359	125.565	12902	130.836	14197
AT3G15360	ATHM4	341.609	18683	342.501	15556	337.185	15077	303.241	12914	306.132	12053	315.37	15450	317.493	10798	305.794	13541	287.421	12808	312.222	11151	314.036	13535	321.066	15542	286.587	14106	277.267	13416	296.68	15196	276.134	12636	255.36	11195	236.876	12075	320.549	13738	312.651	11646	329.049	11939	356.981	16714	311.06	13028	320.22	14351
AT2G35050	AT2G35050	70.3004	18649	63.8199	14060	63.3126	13731	64.9902	13425	66.0225	12608	60.9479	14483	84.9748	14018	90.2109	19376	91.0539	19681	44.7314	7749	54.3827	11369	49.0826	11525	62.1084	14828	65.4548	15362	60.9339	15139	76.4248	16962	74.1995	15777	79.4622	19647	53.3284	11086	54.2939	9810	57.7457	10163	61.3336	13929	71.6678	14559	62.871	13666
AT2G34250	AT2G34250	158.816	18626	145.394	14123	156.5	14998	129.017	11798	127.932	10808	144.927	15167	197.425	14330	179.77	17015	183.857	17556	133.438	10199	159.823	14718	139.583	14437	134.13	14133	130.856	13579	127.906	14049	209.241	20535	199.657	18756	207.256	22652	145.557	13380	138.08	11033	125.27	9745	140.461	14059	137.361	12296	143.711	13812
AT4G23810	WRKY53	201.203	18594	253.331	19442	317.204	23966	239.934	17266	375.715	24995	269.886	22341	148.526	8536	276.513	20689	390.797	29425	181.162	10933	230.198	16765	189.119	15469	441.199	36695	328.436	26853	359.83	31143	124.515	9628	198.893	14733	303.091	26106	144.839	10489	167.601	10549	140.597	8620	330.449	26143	432.486	30606	346.153	26212
AT1G06040	STO	246.916	18560	230.26	14371	215.873	13246	246.638	14446	252.318	13645	213.965	14404	89.6274	4183	67.7079	4110	54.962	3363	247.032	12115	242.695	14390	238.96	15920	231.84	15687	238.028	15806	224.452	15814	27.0286	1696	24.4285	1475	17.954	1256	250.233	14755	246.307	12615	265.58	13232	276.853	17800	261.546	15054	256.087	15772
AT5G41700	UBC8	343.855	18524	395.561	17684	290.905	12905	319.587	13395	358.657	13940	348.047	16839	388.574	12932	376.933	16375	361.679	15909	454.833	15960	455.672	19389	481.23	22572	483.735	23485	486.276	23249	473.772	23955	532.078	23566	505.386	21736	464.793	22889	323.907	13696	308.732	11344	360.525	12713	426.495	19775	432.795	17815	427.021	18858
AT2G22990	SNG1	190.59	18468	181.738	14625	172.118	13670	280.876	21153	282.668	19692	269.77	23357	168.091	10121	158.807	12422	154.532	12176	197.973	12521	208.605	15973	204.431	17519	243.559	21417	261.393	22469	234.989	21378	202.937	16549	187.673	14676	177.268	16107	187.404	14255	193.272	12775	204.559	13197	240.692	20114	228.729	17152	237.677	18991
AT5G19940	PAP8	277.32	18366	273.171	15025	257.269	13930	304.866	15722	294.351	14034	307.765	18258	116.451	4796	122.081	6546	118.507	6395	335.776	14522	302.21	15773	320.105	18764	313.741	18700	330.698	19376	313.663	19455	116.067	6432	120.612	6403	102.039	6299	300.466	15593	292.428	13191	298.887	13132	319.436	18111	297.66	15096	303.415	16466
AT4G02480	AT4G02480	69.7641	18255	69.5184	15107	65.0728	13921	73.3386	14943	72.7102	13697	72.828	17071	90.1231	14665	90.6181	19199	99.2136	21153	48.3774	8267	54.9786	11338	54.4434	12610	64.0947	15095	69.7652	16151	64.842	15891	75.138	16450	81.0265	16995	83.2749	20310	58.2382	11942	58.5053	10427	68.9578	11971	61.043	13675	66.9793	13422	60.6585	13006
AT5G06530	AT5G06530	110.502	18123	110.192	15016	95.2803	12777	91.0299	11631	83.1543	9825	102.147	15016	42.7192	4378	40.2325	5352	38.8218	5195	78.8363	8456	66.1863	8598	87.7649	12757	68.7365	10149	75.9651	11033	67.8876	10434	48.8373	6723	49.9535	6623	54.8097	8389	82.7886	10669	90.4988	10127	82.5611	9000	63.4561	8924	60.3018	7581	65.8788	8871
AT4G20830	AT4G20830	157.548	18115	155.862	14860	189.723	17818	101.756	9109	159.629	13189	115.727	11881	155.973	11133	175.017	16275	216.286	20230	123.243	9233	158.704	14350	119.903	12176	230.254	23731	174.004	17625	199.752	21422	192.517	18432	211.835	19419	259.701	27686	129.174	11614	147.056	11475	122.54	9317	194.917	19104	267.119	23381	230.734	21664
AT5G42390	AT5G42390	68.8347	18100	66.4793	14518	67.0751	14420	62.0672	12709	57.3519	10857	60.2442	14190	61.1012	9992	61.334	13058	62.2125	13329	55.5554	9540	59.8244	12397	60.3738	14052	50.6368	11984	55.2898	12863	55.2155	13598	50.2722	11060	54.1172	11407	56.9216	13951	60.5782	12482	63.6517	11400	69.8964	12193	52.9306	11915	54.1538	10905	50.7991	10946
AT4G36220	FAH1	162.507	18043	167.696	15463	129.838	11786	185.809	16064	192.807	15411	157.087	15623	152.561	10534	141.074	12682	140.547	12715	96.0508	6965	146.758	12841	122.719	12060	119.668	11958	129.076	12679	125.621	13063	117.194	10887	117.776	10482	115.93	11997	130.155	11324	128.782	9739	119.383	8794	120.495	11453	114.993	9777	135.367	12316
AT2G16600	ROC3	384.689	18033	351.009	13665	369.311	14154	385.257	14063	360.959	12181	383.854	16119	730.466	21294	614.063	23307	606.945	23182	350.457	10729	360.075	13302	289.16	11998	326.052	13756	310.015	12858	303.433	13322	665.278	26093	589.372	22146	555.902	24289	373.409	13717	385.511	12309	379.835	11813	364.973	14647	365.847	13133	388.231	14913
AT5G58140	PHOT2	50.8029	18025	49.4162	14571	50.5334	14742	77.1968	21359	69.2119	17844	70.011	22317	51.4471	11336	51.5907	14893	43.6421	12629	55.3368	12852	52.2695	14671	56.7625	17932	57.3433	18619	64.053	20172	58.7246	19775	39.2569	11727	39.9421	11355	37.5269	12401	61.3707	17041	58.8929	14299	60.1784	14222	61.3595	18668	55.381	15372	58.7372	17172
AT5G05170	CESA3	81.092	18012	71.6528	13218	77.1156	14004	109.106	18871	111.212	17783	106.544	21199	108.401	14973	109.773	19742	94.5033	17103	72.8364	10565	82.8188	14497	74.1345	14575	98.5848	19708	99.2134	19497	91.4267	19019	86.9817	16165	85.9696	15306	92.3699	19123	89.3822	15557	85.0369	12865	86.8685	12801	97.4613	18533	103.497	17604	105.299	19165
AT3G63410	APG1	216.765	18008	230.114	15876	242.573	16475	176.289	11404	160.809	9617	179.591	13364	159.752	8253	163.53	10999	139.47	9441	291.676	15824	254.849	16684	276.998	20368	190.601	14251	196	14406	193.822	15080	161.565	11230	165.109	10994	140.037	10843	271.679	17685	259.801	14700	266.159	14669	238.614	16970	196.501	12501	215.712	14684
AT1G02560	CLPP5	219.852	17996	229.038	15569	196.974	13182	182.954	11661	172.109	10142	187.84	13773	249.434	12697	225.278	14930	228.595	15246	168.043	8983	184.195	11882	169.83	12304	144.428	10640	153.303	11102	142.092	10893	232.388	15915	225.118	14770	216.912	16549	178.89	11474	188.034	10483	186.611	10134	158.166	11083	156.204	9791	163.149	10943
AT2G46220	AT2G46220	262.421	17988	256.911	14625	238.971	13392	273.835	14616	254.42	12555	287.189	17634	205.434	8757	184.408	10235	197.34	11022	264.087	11822	238.843	12902	247.03	14988	246.471	15205	286.446	17371	236.552	15186	194.681	11165	202.392	11120	180.079	11505	208.809	11216	208.304	9725	213.798	9723	177.581	10421	191.039	10028	191.515	10757
AT2G39210	AT2G39210	148.76	17979	153.227	15379	157.945	15606	129.996	12234	159.789	13902	118.302	12808	124.771	9378	117.695	11517	149.483	14720	119.062	9397	191.228	18213	137.923	14754	214.039	23281	171.251	18311	184.032	20830	186.34	18842	197.602	19142	182.882	20601	145.449	13775	152.487	12552	139.41	11178	211.999	21934	245.283	22701	223.249	22109
AT5G53550	YSL3	116.28	17967	124.795	16198	120.101	15136	122.051	14660	113.795	12642	140.954	19478	127.427	12363	133.049	16697	148.724	18666	102.218	10272	123.31	14964	110.58	15066	130.234	18067	137.789	18795	128.11	18484	132.285	17038	149.178	18451	132.889	19115	121.942	14693	120.073	12602	126.098	12865	97.4291	12896	119.874	14146	107.434	13579
AT3G19710	BCAT4	215.079	17933	208.958	14469	200.612	13675	305.76	19851	263.961	15844	265.403	19823	264.105	13694	218.351	14741	198.449	13482	269.923	14697	237.853	15629	220.264	16256	207.088	15540	208.497	15380	233.014	18196	208.237	14527	143.715	9605	140.319	10905	260.942	17049	275.102	15623	276.452	15292	229.263	16365	199.053	12710	226.438	15471
AT1G68520	COL6	183.847	17910	205.07	16591	189.936	15128	367.697	27892	268.755	18848	401.693	35053	394.315	23888	446.253	35198	389.553	30920	198.627	12636	161.279	12382	211.817	18264	146.186	12817	178.693	15401	136.651	12468	154.426	12587	182.203	14228	139.651	12680	188.572	14395	178.497	11844	171.247	11068	125.159	10438	109.281	8153	133.855	10685
AT1G07280	AT1G07280	140.363	17906	135.374	14342	127.454	13293	144.499	14354	151.213	13887	148.533	16974	164.059	13015	166.356	17183	143.451	14911	101.015	8416	100.535	10107	110.846	12516	111.511	12803	127.981	14445	117.893	14086	117.183	12508	129.075	13199	118.748	14120	107.15	10711	104.186	9053	115.752	9797	152.908	16699	143.757	14044	162.945	17033
AT4G20850	TPP2	67.2987	17898	61.41	13563	61.5059	13373	65.988	13665	63.0802	12077	63.3517	15092	74.6704	12349	76.3827	16447	78.1492	16934	41.3909	7189	49.3177	10336	47.202	11111	50.8703	12176	53.9725	12699	53.8122	13403	62.9431	14006	67.2372	14333	68.1918	16903	51.9319	10823	50.589	9164	53.582	9454	48.3796	11015	50.9327	10373	49.6786	10826
AT1G63770	AT1G63770	68.9607	17730	68.3972	14357	83.0991	15625	72.2911	12709	61.1855	11179	72.3324	14832	92.0731	12517	74.7873	15807	86.075	16868	54.9646	8781	67.9726	12327	53.7614	12330	53.3461	11529	61.3364	11273	59.3547	12673	68.7006	15203	76.7673	14875	76.2921	17394	75.739	12834	75.0667	11872	74.0283	11415	60.5172	11928	63.1522	10207	48.9011	10689
AT2G22660	AT2G22660	103.687	17689	95.946	13590	88.9929	12459	108.666	14503	116.624	14326	116.566	17802	217.959	23152	219.539	30512	232.444	32296	54.5002	6075	70.3111	9492	56.8324	8619	69.4801	10662	83.6438	12624	69.9232	11181	161.896	23102	175.209	23955	161.384	25764	58.639	7846	60.4807	7030	63.0454	7139	50.3722	7357	64.42	8416	58.763	8215
AT1G09970	LRR XI-23	86.0626	17665	78.1535	13320	83.4339	14002	96.8918	15488	108.938	16093	113.007	20768	157.808	20131	157.161	26104	172.886	28916	59.2476	7940	99.2233	16052	61.0024	11086	149.242	27573	127.872	23224	141.941	27282	192.06	32975	169.706	27912	187.34	35844	72.8346	11718	70.3987	9840	66.4486	9049	156.371	27464	178.811	28091	165.91	27885
AT3G55980	SZF1	134.417	17665	198.385	21651	256.844	27595	162.9	16670	408	38599	277.584	32677	79.4376	6492	266.069	28310	339.375	36339	91.6248	7864	94.5762	9795	106.933	12439	368.919	43633	258.955	30108	321.351	39551	86.6102	9523	252.94	26644	501.053	61371	64.0587	6597	79.9175	7154	61.6671	5377	166.961	18784	327.932	33001	219.706	23659
AT4G32060	AT4G32060	151.057	17572	147.333	14160	158.058	15014	166.724	15023	181.01	15397	187.212	19538	214.677	15612	233.398	22056	244.33	23073	126.934	9688	125.897	11588	128.114	13189	222.579	23024	203.786	20922	197.421	21505	161.445	15756	179.878	16851	170.953	18536	116.161	10606	113.14	8940	116.461	8991	174.558	17265	203.527	17956	164.425	15780
AT5G03240	UBQ3	238.326	17549	238.502	14999	207.266	12609	259.078	15289	296.406	16140	258.026	17491	588.591	26785	539.732	32671	569.45	35075	209.97	10414	222.091	13281	217.286	14426	259.914	17743	297.484	19356	273.473	19197	659.535	40585	608.83	36722	579.781	39969	182.727	10643	179.689	9293	183.032	9208	197.577	12885	220.788	12854	221.954	13843
AT1G76490	HMG1	112.209	17513	108.276	14035	105.174	13421	118.491	14401	127.206	14293	121.716	17017	165.245	16038	167.894	21216	159.587	20295	105.831	10787	111.831	13755	108.99	15057	119.151	16737	137.593	18999	126.888	18548	207.501	27096	186.851	23376	195.68	28466	96.5612	11810	90.1858	9587	88.6904	9183	99.8687	13344	108.495	12967	105.863	13539
AT2G30440	TPP	153.814	17463	140.756	13271	141.752	13158	100.815	8913	112.862	9225	110.209	11208	147.417	10408	137.319	12623	149.081	13791	97.5738	7235	118.05	10562	94.7932	9526	136.825	13981	125.608	12617	121.502	12919	156.184	14836	161.119	14662	157.665	16684	107.163	9534	105.178	8133	108.149	8146	131.083	12740	151.204	13146	140.069	13031
AT5G11670	ATNADP-ME2	131.027	17403	113.607	12532	111.439	12101	108.63	11235	111.622	10673	102.401	12184	195.931	16183	186.278	20032	176.934	19148	79.0274	6855	99.8026	10447	69.985	8228	170.607	20394	142.544	16750	141.75	17633	192.597	21403	181.348	19307	200.851	24864	95.6536	9956	91.816	8306	93.1359	8207	170.365	19371	194.851	19818	197.447	21489
AT5G39570	AT5G39570	183.99	17396	207.968	16347	204.217	15783	178.03	13191	191.212	13053	164.083	13945	252.516	14902	260.018	19910	236.864	18362	143.998	8898	179.531	13392	139.675	11763	154.76	13253	134.738	11273	133.189	11835	203.329	16095	196.63	14958	186.172	16480	137.144	10169	151.824	9788	145.272	9120	126.084	10269	132.803	9617	159.066	12344
AT2G35260	AT2G35260	175.31	17367	185.401	15253	187.65	15198	212.79	16415	202.959	14475	220.841	19597	107.098	6598	107.835	8650	94.2225	7606	210.569	13623	189.465	14792	209.839	18400	167.821	14963	183.342	16069	169.896	15763	57.7856	4790	60.2741	4787	57.5102	5311	198.701	15425	201.1	13569	204.37	13432	175.719	14903	167.738	12725	174.902	14198
AT4G29350	PFN2	355.471	17315	348.797	14110	325.739	12972	390.472	14810	399.382	14005	382.409	16685	310.399	9402	314.601	12407	305.803	12137	362.258	11523	394.385	15139	357.626	15419	377.892	16566	337.648	14551	354.326	16164	354.92	14464	337.487	13177	332.134	15079	389.016	14848	376.642	12495	355.999	11504	396.425	16531	391.821	14615	427.358	17057
AT1G79600	AT1G79600	113.786	17294	112.217	14164	106.419	13224	101.756	12043	97.2287	10638	92.5017	12594	65.8704	6226	63.4751	7811	58.8746	7291	102.608	10184	107.525	12879	112.622	15151	95.3195	13039	96.4856	12974	99.3401	14141	60.4331	7685	66.0212	8043	63.124	8942	111.165	13240	109.127	11297	119.06	12005	99.589	12958	94.6958	11022	95.5884	11905
AT5G48380	BIR1	102.738	17283	107.028	14952	127.037	17472	81.9413	10734	126.314	15297	98.5419	14849	113.84	11909	134.324	18295	166.057	22761	67.242	7387	93.1062	12343	73.2062	10900	187.407	28373	136.174	20267	150.786	23756	146.757	20656	188.701	25444	212.766	33360	81.8628	10791	89.6424	10271	83.2368	9290	144.999	20882	194.836	25099	162.616	22416
AT3G12120	FAD2	172.751	17238	183.004	15168	156.806	12794	204.552	15897	201.967	14496	190.365	17018	386.253	23971	405.559	32751	360.115	29282	224.201	14613	224.821	17675	230.68	20371	213.817	19197	238.405	21050	233.301	21806	522.964	43658	502.013	40158	453.562	42189	181.08	14162	165.792	11267	174.094	11526	244.442	20869	213.019	16269	236.703	19356
AT1G78380	ATGSTU19	283.965	17212	244.192	12292	243.858	12084	189.279	8934	175.509	7658	171.009	9285	620.075	23372	529.279	25974	566.266	27965	211.24	8362	251.002	11989	182.415	9787	136.349	7438	133.7	7170	146.353	8308	573.383	29077	458.34	22268	545.149	30797	200.986	9546	198.836	8209	170.585	6860	145.435	7547	127.042	5897	138.874	6898
AT4G01850	SAM-2	189.441	17106	198.664	14897	188.501	13913	236.342	16599	231.161	15018	221.641	17919	151.359	8500	159.365	11643	143.488	10550	201.731	11898	214.503	15258	222.121	17748	241.727	19643	235.491	18812	233.06	19703	217.621	16428	197.591	14281	198.869	16724	174.594	12354	172.495	10608	168.03	10070	183.675	14189	176.813	12217	191.981	14199
AT3G24503	ALDH2C4	162.262	17055	137.786	12028	153.971	13231	98.5323	8065	111.855	8464	92.6121	8720	153.51	10034	144.968	12337	157.347	13476	118.997	8168	155.544	12884	116.558	10844	122.666	11604	115.662	10756	119.994	11812	139.345	12254	151.63	12775	156.075	15290	150.038	12358	147.835	10584	126.949	8852	141.209	12706	142.361	11459	143.518	12361
AT3G23400	FIB4	239.531	17018	251.184	15130	264.478	15706	199.353	11013	212.474	11437	200.368	13138	154.367	7060	187.253	11678	205.958	12438	245.545	11302	254.674	14136	253.724	16321	210.434	13528	189.954	12107	202.583	13965	139.116	8506	148.103	9458	193.023	14155	266.253	14672	283.878	13646	260.603	12253	229.593	13959	228.824	12642	221.774	13036
AT5G17230	PSY	144.324	16994	135.733	13265	141.729	13699	133.694	12262	124.738	10617	120.91	12785	108.372	7969	103.53	9911	105.564	10169	175.458	13503	175.646	16348	151.089	15782	132.818	14130	121.41	12694	119.158	13185	85.4958	8454	92.8139	8764	85.9695	9464	170.11	15734	170.464	13723	183.545	14395	135.636	13697	143.922	12856	122.848	11899
AT5G47210	AT5G47210	182.427	16982	188.674	14586	174.83	13305	159.44	11557	147.779	9904	167.017	13926	159.493	9233	151.07	11387	141.11	10703	206.354	12544	200.738	14726	214.166	17646	128.985	10807	126.695	10434	119.154	10388	137.015	10672	137.584	10266	132.227	11473	212.838	15526	222.846	14129	222.352	13732	137.075	10924	131.121	9347	150.59	11487
AT1G48030	mtLPD1	153.118	16924	147.117	13334	151.732	13518	171.993	14706	135.322	10629	154.214	15048	159.523	10881	180.285	16271	163.2	14689	189.413	13646	157.257	13699	185.499	18157	158.887	15525	160.841	15601	154.037	15668	186.777	17238	171.399	15057	154.211	15721	186.993	15995	186.038	13727	168.713	12273	174.898	16249	157.422	13290	166.005	15025
AT5G08670	AT5G08670	139.924	16877	144.912	14515	145.625	14360	135.988	12772	120.438	10458	125.285	13536	145.178	10889	153.643	15004	148.344	14571	145.934	11495	133.559	12695	145.9	15576	101.042	10969	107.234	11443	101.654	11483	174.748	17634	156.721	15151	165.857	18645	131.904	12467	140.854	11571	121.526	9724	88.5465	9143	86.6473	8003	89.7564	8871
AT4G23100	GSH1	134.266	16854	118.423	12384	119.661	12280	118.398	11735	108.059	9765	115.92	13069	242.399	18927	223.014	22664	216.925	22180	100.319	8221	104.491	10336	93.6182	10398	94.7604	10703	100.863	11202	98.4769	11822	220.304	23479	214.35	21561	215.286	25290	102.611	10092	104.144	8901	102.637	8545	82.8698	8940	84.688	8169	89.21	9194
AT5G28840	GME	171.048	16838	179.741	14693	172.675	13896	172.872	13255	149.241	10580	142.936	12603	159.469	9766	146.27	11656	147.63	11839	203.633	13090	194.673	15102	190.264	16572	151.071	13388	183.405	15974	147.98	13644	157.978	13007	166.581	13139	148.967	13668	225.617	17397	219.68	14729	225.37	14715	135.653	11430	143.314	10804	135.862	10955
AT3G02470	SAMDC	144.767	16825	245.57	23369	195.275	18214	174.006	15664	164.419	13461	160.514	16599	132.508	9908	117.962	11473	99.063	9519	232.014	22234	184.586	17414	168.561	17598	152.119	15884	223.68	22667	160.061	17174	40.2719	4287	148.102	14134	90.3897	10661	195.192	17433	180.519	14018	160.685	12164	42.8757	4582	182.751	15923	166.982	15738
AT1G13210	ACA.l	67.7919	16821	69.1282	14245	80.2733	16284	67.4735	13036	80.2297	14331	78.7892	17512	80.0483	12351	88.2425	17727	108.328	21900	53.537	8675	72.1737	14113	54.2615	11917	158.321	35355	128.811	28276	133.979	31134	112.138	23280	110.577	21992	125.175	28948	69.0967	13435	72.2549	12211	75.5071	12429	143.1	30396	184.323	35022	154.224	31356
AT3G15356	AT3G15356	257.461	16784	221.259	11979	229.918	12254	122.08	6197	128.636	6037	134.382	7848	128.31	5202	121.196	6397	116.906	6210	176.147	7499	230.652	11850	148.323	8559	303.439	17803	258.507	14909	252.374	15408	177.252	9668	146.236	7642	160.747	9767	194.88	9955	173.024	7683	175.156	7575	200.524	11191	292.36	14595	268.709	14354
AT1G56190	AT1G56190	153.085	16774	155.68	14140	179.846	16093	132.601	11299	119.321	9408	132.529	12992	225.454	15345	242.968	21546	205.472	18338	158.758	11347	145.766	12575	148.027	14349	127.672	12559	123.521	11959	126.688	12986	202.766	18591	203.86	17886	199.459	20356	167.991	14410	165.341	12342	168.744	12254	153.843	14422	128.963	10822	145.756	13062
AT3G02090	MPPBETA	133.456	16748	125.662	13097	131.539	13497	116.724	11407	113.229	10230	119.334	13416	140.767	10986	138.54	14077	134.987	13803	111.356	9127	125.329	12395	118.93	13211	101.604	11477	101.046	11220	99.6527	11713	138.793	14574	135.898	13671	140.433	16427	118.828	11686	118.997	10172	113.869	9481	97.8099	10509	97.3368	9355	99.6887	10252
AT1G76080	ATCDSP32	217.739	16706	198.176	12628	184.654	11583	169.786	10144	147.779	8163	139.257	9571	265.126	12650	216.663	13460	185.469	11595	199.79	10011	172.084	10405	178.794	12142	118.921	8212	122.218	8297	128.256	9216	119.526	7673	105.65	6498	85.8292	6138	187.783	11290	169.541	8860	175.976	8958	141.386	9287	117.635	6912	121.334	7629
AT5G54610	ANK	202.955	16702	199.802	13629	198.582	13318	174.068	11227	166.491	9856	166.767	12246	158.747	8164	157.238	10497	136.897	9203	214.638	11609	194.535	12627	200.113	14733	109.983	8146	118.964	8689	114.548	8808	158.593	11089	153.775	10175	149.92	11482	192.721	12438	197.023	11025	166.604	9196	132.247	9371	123.808	7796	119.73	8066
AT5G19220	ADG2	157.86	16681	158.665	13924	170.898	14764	137.263	11293	119.332	9080	121.962	11541	71.6743	4708	68.4622	5857	58.0037	4995	187.101	12911	165.942	13820	193.103	18063	160.771	15289	163.375	15272	159.49	15783	66.2605	5860	76.8315	6506	66.6118	6562	178.868	14810	192.381	13845	203.701	14279	171.563	15517	173.856	14068	167.898	14538
AT4G33300	ADR1-L1	98.8476	16640	98.0429	13706	104.87	14436	77.7079	10190	84.3409	10202	85.3823	12872	89.0244	9295	99.9004	13587	104.77	14410	72.6224	8019	94.435	12590	82.4613	12300	100.437	15229	93.385	13949	94.6119	14895	103.308	14567	128.696	17368	145.539	22849	85.5971	11315	88.2088	10140	91.6776	10247	77.7253	11230	99.2019	12805	85.4151	11822
AT1G43170	ARP1	184.34	16630	188.943	14165	197.759	14564	163.819	11491	154.354	10020	168.19	13594	157.141	8832	151.081	11052	144.705	10626	250.071	14762	259.608	18454	266.972	21347	170.967	13912	161.082	12887	152.389	12866	192.968	14576	184.742	13387	182.484	15100	234.167	16519	230.08	14105	213.368	12757	129.496	9998	119.583	8257	143.417	10596
AT1G07590	AT1G07590	115.531	16623	188.683	22569	104.489	12288	249.057	27939	142.89	14814	224.455	28960	107.84	9665	90.5995	10562	121.623	14278	230.398	21683	208.408	23647	193.733	24712	102.727	13307	109.408	13866	160.373	21638	209.193	25210	130.847	15095	184.174	24715	213.523	24106	242.596	23805	162.456	15532	155.353	19160	167.789	18512	110.937	12631
AT2G16500	ADC1	100.144	16614	105.916	14593	112.624	15276	78.8981	10193	86.0136	10273	81.8702	12167	57.1801	5900	60.2548	8094	69.9306	9453	115.227	12484	135.599	17729	120.128	17640	127.945	19104	108.98	15996	106.711	16581	84.1476	11680	81.2027	10799	85.2092	13176	132.419	17215	134.387	15185	124.572	13711	119.31	16945	132.386	16819	118.345	16088
AT1G21270	WAK2	110.43	16610	98.3127	12284	107.435	13219	103.893	12175	99.5929	10764	100.869	13599	107.647	10069	106.886	12960	96.0836	11613	90.1837	8861	110.817	13076	98.7779	13102	87.7349	11850	93.2129	12404	89.8343	12657	119.371	15016	131.697	15881	121.39	17036	107.516	12622	116.364	11922	120.06	11933	121.265	15610	116.231	13195	121.888	14968
AT3G63490	RPL1	188.485	16589	195.347	14279	183.415	13198	199.411	13667	176.978	11213	194.305	15319	179.789	9841	175.413	12500	173.423	12437	206.055	11843	202.462	14043	215.886	16819	195.144	15458	207.464	16155	200.126	16497	191.141	14075	188.116	13272	176.021	14439	212.599	14663	215.228	12903	226.92	13250	205.838	15510	186.658	12581	207.599	14973
AT1G09130	CLPR3	200.704	16562	204.38	14148	187.479	12639	168.688	10917	159.822	9436	166.497	12405	149.625	7733	149.715	10006	150.589	10084	169.373	9008	183.008	11844	180.487	13139	143.782	10749	147.46	10777	139.103	10823	148.669	10360	151.602	9997	145.643	11307	175.085	11319	175.57	9857	167.49	9180	163.556	11476	148.915	9373	151.954	10359
AT1G66880	AT1G66880	77.7321	16548	78.8542	13938	81.8657	14724	51.4186	8999	60.847	9785	59.7033	11509	60.0476	8043	71.3485	12559	66.4351	12539	65.9378	9169	74.7764	13005	66.2583	12898	87.7347	16842	76.6762	14433	68.7329	14219	90.3599	16045	106.731	18241	97.0861	20388	75.9001	12780	71.1976	10852	65.7049	9688	84.0872	15260	103.758	16996	90.9642	16640
AT5G09810	ACT7	159.345	16535	150.238	12947	149.524	12685	167.315	13519	162.641	12150	160.091	14881	184.088	11879	181.592	15256	165.998	14035	146.096	9900	152.524	12473	145.213	13337	143.088	13363	131.372	12061	127.221	12364	148.722	12912	143.003	11894	148.589	14371	151.467	12316	151.823	10730	137.243	9448	144.165	12807	141.03	11207	149.771	12735
AT3G23920	BAM1	126.64	16473	134.458	14525	127.968	13609	82.3275	8339	121.949	11419	81.3072	9474	65.2831	5281	75.7235	7975	90.4086	9582	76.1508	6469	79.4421	8144	89.0996	10258	89.0708	10427	84.527	9728	89.6175	10918	55.973	6092	83.1731	8672	113.363	13744	77.0233	7851	82.0132	7266	69.2204	5974	94.011	10469	113.059	11262	93.2833	9943
AT1G30230	AT1G30230	256.16	16433	267.686	14262	242.709	12730	233.15	11647	247.443	11428	248.113	14259	307.464	12267	290.3	15079	303.274	15853	408.226	17102	367.625	18586	370.265	21024	322.275	18608	308.573	17514	281.796	16932	430.444	23104	392.456	20181	357.289	21364	248.142	12475	226.048	9877	239.209	10181	204.267	11219	212.526	10441	211.733	11131
AT4G08920	CRY1	105.499	16427	105.457	13637	97.0493	12355	132.506	16066	137.844	15452	134.702	18788	84.0034	8134	89.8432	11327	87.2822	11074	95.9467	9757	104.341	12804	103.621	14281	100.202	14042	116.657	16071	98.4816	14362	55.1402	7184	56.5469	7058	52.5554	7628	104.263	12722	101.027	10714	109.496	11311	89.325	11907	85.6864	10217	89.0145	11358
AT5G30510	RPS1	172.074	16406	175.99	13935	178.393	13761	189.11	14040	158.21	10859	182.959	15626	190.278	11282	186.524	14292	171.812	13347	209.919	13070	189.468	14236	206.209	17402	168.743	14480	176.901	14922	171.033	15272	184.311	14703	198.071	15137	178.686	15879	218.855	16351	213.925	13892	216.363	13685	188.029	15347	170.017	12413	184.03	14377
AT3G10420	SPD1	109.46	16375	100.176	12451	97.6732	11939	80.7657	9399	74.4594	8012	66.8363	8953	40.9742	3822	37.3604	4525	42.6251	5196	72.1978	7049	82.2643	9695	72.8923	9645	69.3329	9324	73.781	9757	71.3261	9987	31.4721	3944	34.3262	4117	29.4279	4106	87.435	10250	79.7789	8120	82.5213	8189	72.8008	9313	71.2031	8158	63.019	7718
AT3G44110	ATJ3	150.577	16369	148.771	13431	137.782	12246	122.083	10334	125.303	9806	114.971	11196	168.664	11402	152.511	13424	138.652	12281	138.574	9838	139.263	11931	139.61	13434	101.042	9886	101.175	9731	90.165	9180	114.652	10428	108.581	9462	103.499	10487	130.32	11102	136.06	10074	123.572	8912	92.4776	8607	95.8415	7979	99.5676	8870
AT3G55440	ATCTIMC	198.338	16356	197.143	13501	199.205	13430	191.83	12318	186.302	11060	189.346	13987	222.306	11400	233.365	15581	228.687	15366	211.423	11386	201.763	13112	192.028	14016	172.147	12776	157.991	11527	159.024	12282	227.792	15717	229.717	15184	219.534	16873	207.357	13399	211.051	11854	198.569	10863	177.511	12532	172.809	10913	185.911	12562
AT2G21170	TIM	195.357	16290	207.349	14360	217.768	14845	212.406	13804	193.486	11623	235.203	17581	179.196	9279	190.245	12840	191.721	13036	243.524	13268	224.238	14745	250.955	18535	227.011	17056	200.356	14789	203.916	15929	217.582	15190	192.5	12873	202.261	15733	236.878	15494	238.189	13542	223.205	12365	228.574	16328	194.022	12404	218.066	14911
AT1G05010	EFE	195.495	16276	168.457	11648	199.417	13574	139.227	9026	133.645	8010	143.712	10718	398.72	20643	358.786	24185	364.406	24720	178.336	9696	222.413	14593	162.621	11984	220.405	16515	225.201	16588	224.271	17488	529.148	36859	483.917	32294	548.945	42597	216.533	14127	218.559	12394	223.76	12359	236.175	16833	258.574	16486	274.733	18743
AT4G30210	ATR2	101.624	16228	99.9029	13249	100.733	13151	103.569	12878	111.75	12847	98.1537	14040	79.2859	7873	77.4761	10017	86.0852	11201	75.791	7904	87.9192	11064	73.9712	10456	164.234	23602	142.944	20195	143.518	21463	98.565	13169	108.977	13949	107.76	16038	92.9699	11633	97.3376	10587	96.9441	10270	178.868	24451	211.864	25907	185.2	24232
AT5G61790	CNX1	130.548	16208	112.237	11573	127.426	12934	123.635	11953	109.877	9821	138.595	15414	185.84	14348	176.262	17718	171.647	17364	94.0142	7623	125.975	12326	92.9535	10215	85.0778	9507	80.6611	8860	76.2163	8862	122.279	12702	110.576	11004	100.13	11587	100.874	9814	99.6058	8423	85.9596	7080	84.9983	9034	74.6944	7102	85.5114	8700
AT3G20770	EIN3	108.54	16176	102.088	13160	100.549	11926	109.062	13182	116.729	13044	106.895	14863	113.394	10946	119.059	13980	132.717	15928	63.4321	6430	79.4979	9725	75.2218	10335	99.8004	13942	85.2277	11704	100.99	13932	2.78002	362	115.799	13642	117.197	15847	76.9508	9360	78.1653	8264	76.7528	7904	83.3668	11078	103.581	11679	90.4672	11507
AT1G25440	COL16	159.886	16132	159.817	13392	138.372	11414	212.701	16711	162.97	11837	205.113	18538	209.111	13121	201.686	16476	167.405	13762	146.939	9682	132.79	10559	155.736	13908	124.336	11291	154.905	13828	131.503	12427	111.244	9391	119.289	9648	79.6942	7495	150.585	11906	147.916	10165	156.696	10489	194.022	16759	137.735	10642	179.833	14868
AT3G51920	CAM9	333.328	16115	368.23	15285	412.854	16575	270.711	10522	412.209	15019	293.09	13313	88.6333	2855	113.107	4774	135.81	5604	330.226	10391	360.333	13540	339.064	14989	577.203	25354	444.165	19371	492.622	23040	142.482	5952	186.684	7573	180.276	8436	327.307	12257	347.099	11520	314.073	10230	526.253	21722	620.549	23355	540.123	21718
AT4G32410	CESA1	67.1759	16041	61.5087	12198	63.5882	12414	103.298	19207	106.929	18381	100.302	21454	100.392	14907	105.595	20415	92.0663	17912	64.5339	10063	71.1097	13381	68.9748	14578	93.2846	20047	97.9824	20699	85.0149	19012	86.585	17298	82.5331	15797	90.3778	20114	74.674	13972	69.2828	11268	77.319	12248	86.4597	17674	91.6444	16758	88.4711	17311
AT4G34450	AT4G34450	87.3572	16039	79.0905	12060	81.5713	12245	82.6398	11815	84.2792	11140	77.7093	12781	123.422	14092	111.343	16552	109.351	16359	61.7858	7409	69.8276	10104	62.5539	10166	74.6114	12329	75.1828	12213	69.0477	11873	98.7686	15173	98.6921	14525	102.102	17473	69.1331	9947	70.0033	8754	72.0941	8782	63.7421	10019	69.06	9710	72.4042	10893
AT2G44100	ATGDI1	85.0432	16036	77.8111	12196	76.171	11743	66.5811	9787	68.7379	9339	68.8	11611	105.836	12399	98.1928	14979	97.7517	15006	57.4153	7062	69.5777	10343	60.6465	10111	62.1205	10545	63.0239	10510	60.6399	10708	105.548	16681	97.8833	14780	97.2991	17093	64.7108	9562	64.4029	8272	65.1985	8146	58.3327	9405	64.2564	9267	61.9208	9573
AT3G11630	BAS1	260.6	16034	259.381	13254	296.831	14931	206.058	9872	164.457	7285	199.416	10991	220.768	8447	232.767	11596	194.877	9770	382.034	15350	321.21	15575	344.124	18741	220.805	12227	205.35	11178	212.544	12248	217.668	11205	239.702	11822	195.716	11224	404.739	19514	399.179	16728	402.666	16436	266.171	14020	223.723	10541	246.602	12433
AT1G51805	AT1G51805	88.9177	16011	91.2944	13652	83.5606	12196	78.4935	11005	80.2001	10397	71.1729	11480	69.6105	7797	64.8232	9451	62.572	9181	96.2524	11319	107.666	15166	99.3053	15830	140.212	22722	126.234	20110	133.37	22335	82.0982	12274	87.8347	12677	79.9471	13419	113.284	15874	120.905	14828	125.171	14952	202.632	31020	203.23	28023	192.785	28444
AT4G40040	HTR4	302.779	15973	223.078	9768	188.392	8138	189.489	7787	301.531	11452	310.291	14659	223.841	7332	220.319	9402	241.693	10412	246.485	8500	196.132	8159	257.805	12039	220.552	10479	312.109	14570	309.288	15288	263.674	11671	281.352	11885	391.69	19281	162.693	6725	166.001	5968	244.136	8554	195.771	8843	311.317	12620	206.539	8936
AT1G52870	AT1G52870	183.703	15951	197.617	14286	191.946	13646	181.559	12326	178.451	11191	176.129	13765	118.151	6364	130.564	9182	121.541	8647	207.099	11809	198.966	13649	204.618	15763	218.558	17166	192.271	14839	194.153	15834	114.864	8367	120.493	8411	109.568	8887	180.429	12342	180.609	10820	169.274	9780	212.651	15855	208.816	13962	203.507	14555
AT4G03260	AT4G03260	92.7344	15871	89.4588	12910	85.5166	12138	79.1714	10715	75.3544	9417	69.4739	10803	82.1257	8865	78.3978	11024	72.6526	10275	74.7166	8490	68.1621	9324	77.4289	11917	71.8247	11240	73.7471	11326	76.492	12436	66.2439	9621	63.9514	8904	62.2225	9884	72.984	9928	75.9672	8998	79.4925	9155	84.5694	12589	83.0503	11061	81.117	11539
Arabidopsis_thaliana_newGene_238	--	149.171	15861	123.654	10552	142.929	12426	154.502	12617	154.623	11793	162.641	15584	96.8143	6688	77.385	6829	93.6744	8318	211.683	14483	208.164	16791	185.368	17282	140.191	13459	146.398	13882	123.404	12290	88.4929	7758	71.7646	6049	76.4258	7565	182.284	14622	180.232	12845	190.195	13124	152.844	14071	122.071	9785	146.108	12500
AT4G01150	AT4G01150	312.541	15838	318.726	13623	355.546	14570	322.357	12992	472.587	17675	289.713	13332	241.396	7716	245.293	10239	233.576	9824	461.97	15612	361.935	14645	365.987	16724	322.669	14742	338.847	15428	363.354	17594	272.183	11749	281.527	11617	260.604	12576	439.577	17818	375.844	13218	412.942	13887	416.347	18310	349.517	13766	381.221	16074
AT1G48920	ATNUC-L1	132.132	15807	134.234	13352	123.354	12067	116.352	10849	111.772	9627	140.239	15026	115.71	8632	99.3022	9627	102.66	10029	113.988	8904	138.574	13049	131.221	13914	95.3022	10268	89.0308	9422	86.0724	9633	92.504	9265	105.95	10155	103.645	11564	130.848	12267	140.642	11465	148.526	11788	102.305	10491	105.265	9637	118.456	11611
AT5G21020	AT5G21020	287.557	15797	325.433	14847	219.641	9865	238.781	10214	249.536	9869	244.64	12039	237.097	8100	211.392	9403	225.461	10092	215.217	7721	213.288	9234	238.678	11606	237.508	11743	252.78	12286	243.869	12547	200.569	9219	221.237	9742	199.226	10201	226.248	9740	229.714	8595	266.902	9727	264.661	12447	275.526	11591	267.282	12032
AT3G55610	P5CS2	101.882	15787	105.085	13496	96.1709	12193	85.6234	10339	88.4594	9857	92.2201	12811	71.3691	6882	75.1858	9443	75.4138	9534	98.7573	10004	97.9451	11970	109.62	15049	77.3673	10804	87.2963	11969	87.1641	12658	86.6475	11242	92.0548	11443	89.9207	13002	102.645	12481	99.4597	10470	102.662	10569	63.4886	8430	66.7895	7933	65.8073	8360
AT4G23470	AT4G23470	192.325	15785	188.187	12893	201.186	13529	131.322	8364	148.681	8773	134.596	9945	147.015	7542	163.681	11030	174.676	11678	161.957	8680	186.087	12064	158.484	11514	183.595	13531	162.27	11802	148.82	11475	214.611	14798	213.515	14110	226.191	17364	163.456	10519	169.186	9432	145.841	7964	160.648	11342	178.862	11246	172.143	11614
AT4G29900	ACA10	61.0088	15746	60.1343	12804	62.556	13139	52.3554	10405	59.4358	10736	47.7559	10922	46.0078	7179	49.0989	10049	51.9391	10770	39.8924	6722	55.6192	11257	45.0347	10229	67.2988	15619	60.3182	13779	56.4148	13641	51.4887	11188	49.6502	10265	51.9292	12495	57.9198	11658	60.1891	10398	61.1903	10492	70.4224	15689	80.091	15872	71.6842	15143
AT4G25080	CHLM	198.067	15732	198.066	13076	204.584	13278	237.848	14739	225.665	12926	231.439	16482	139.381	6899	149.269	9578	135.289	8784	253.904	13141	236.804	14830	253.881	17813	225.375	16131	237.825	16730	231.86	17251	144.196	9549	146.75	9322	131.236	9706	253.226	15744	239.645	12924	254.389	13442	218.35	14827	210.263	12801	215.292	14003
AT5G42020	BIP	107.83	15711	90.2123	10916	109.415	13033	82.7991	9394	78.1032	8192	82.8717	10816	158.761	14385	153.027	18052	136.922	16255	73.3869	6983	99.0609	11374	69.5349	8968	55.1313	7230	47.6092	6137	46.4388	6337	98.3647	11991	88.1175	10291	92.101	12507	75.5542	8626	77.1012	7651	61.8523	5979	57.1981	7135	52.339	5840	56.0976	6698
AT5G58330	AT5G58330	148.231	15686	151.43	13289	137.964	12193	191.292	15756	180.949	13782	184.849	17738	134.162	8797	121.75	10416	123.967	10716	159.788	11000	150.367	12662	156.288	14580	146.358	13884	165.178	15407	155.704	15377	130.443	11545	137.032	11577	124.789	12282	164.013	13978	171.178	12331	150.044	10738	154.831	13509	135.922	11002	143.312	12376
AT1G64230	UBC28	288.031	15650	297.082	13534	251.122	11199	315.532	13143	314.26	12097	321.985	15592	355.866	11950	342.206	15028	353.966	15875	311.852	10348	300.448	12656	299.952	14290	387.253	19061	392.101	18831	359.658	18235	471.749	21371	452.895	19486	403.981	20300	242.852	10291	236.964	8771	246.484	8853	284.933	13162	324.048	13420	320.846	14199
AT5G64740	CESA6	62.3438	15621	59.5288	12387	58.296	11942	89.9414	17548	91.5847	16520	93.828	21059	85.3436	13298	91.4066	18544	82.8693	16918	49.454	8092	56.7704	11210	52.9572	11745	83.1426	18749	81.5389	18076	77.7763	18252	64.3102	13482	69.439	13946	71.6785	16740	60.4853	11876	60.3419	10298	62.8718	10451	80.4615	17259	84.8659	16284	81.8719	16810
AT5G08680	AT5G08680	125.952	15620	116.81	12029	122.736	12452	89.6525	8661	86.9072	7763	94.6745	10525	126.098	9723	114.915	11512	124.957	12630	103.609	8397	113.151	11067	90.9871	9964	85.9041	9585	75.8726	8327	78.6334	9138	111.455	11538	120.947	12028	118.162	13628	105.529	10262	106.7	9016	99.9268	8228	75.7592	8025	87.1721	8285	82.5449	8390
AT1G05850	POM1	173.126	15619	152.928	11458	169.533	12504	242.59	17042	244.934	15907	226.97	18342	185.927	10431	192.103	14032	159.929	11756	236.862	13955	248.641	17677	218.366	17437	299.561	24322	294.014	23467	273.676	23123	212.247	16021	187.446	13555	177.973	14965	232.256	16419	218.267	13412	221.517	13258	337.628	26075	299.553	20694	336.857	24902
AT2G33770	UBC24	61.7696	15601	76.0984	15937	54.2664	11198	62.4786	12269	60.4964	11007	55.9937	12658	56.4453	8849	49.6568	10157	52.4213	10778	54.8327	9030	52.7697	10491	66.8265	14904	45.5713	10352	45.6186	10195	42.0631	9954	34.2595	7228	36.7907	7462	36.7362	8649	72.7929	14391	79.3406	13618	80.8505	13530	44.9942	9730	52.8434	10227	51.2843	10621
AT4G16990	RLM3	94.5896	15584	85.9267	12018	93.4137	12518	81.4189	10462	73.2647	8818	81.6343	12015	61.2549	6245	59.3407	8102	52.1159	7126	67.1229	7339	74.0149	9727	86.9407	12631	80.655	12213	90.4315	13133	69.5959	11083	58.8865	8101	50.4416	6762	53.6998	8207	73.1432	9610	71.3625	8132	93.6952	10181	70.603	10145	84.2642	10809	75.9716	10430
AT1G03680	ATHM1	279.99	15552	298.635	13776	296.683	13473	275.884	11933	241.892	9673	274.297	13648	279.149	9642	289.457	13018	262.816	11895	302.935	10989	284.117	12437	281.902	13860	258.878	12942	257.741	12666	257.556	13399	285.987	13291	274.954	12242	252.956	13096	310.41	13511	303.01	11464	292.884	10793	308.129	14652	267.858	11394	286.799	13054
AT3G52880	ATMDAR1	153.336	15518	147.266	12377	151.714	12553	178.175	14042	172.227	12548	171.435	15541	155.338	9776	157.265	12887	145.266	11979	122.529	8098	164.156	13092	156.519	14021	137.291	12505	135.127	12099	103.203	9783	145.545	12324	185.962	15085	193.061	18211	134.232	10646	133.595	9209	154.947	10404	105.678	9156	133.612	10356	106.7	8849
AT2G20890	PSB29	202.543	15466	203.572	12910	206.51	12892	198.023	11774	184.196	10126	190.183	13009	213.784	10152	209.226	12936	185.897	11566	243.453	12140	221.973	13358	250.27	16915	186.606	12824	190.647	12880	190.468	13621	224.649	14352	228.122	13963	211.494	15052	254.09	15204	265.975	13833	262.149	13280	209.333	13684	187.256	10950	208.543	13049
AT4G27500	PPI1	107.919	15454	107.898	12831	108.897	12750	92.0825	10259	101.244	10434	94.7596	12146	142.632	12711	141.608	16415	153.416	17904	81.1665	7591	101.49	11449	87.1999	11050	111.034	14312	94.9865	13161	106.167	14238	156.195	18711	153.622	17637	175.654	23443	86.7807	9740	92.3688	9009	88.5087	8405	92.7131	11371	104.448	11460	99.0263	11623
AT3G14840	AT3G14840	75.0597	15446	74.7273	12710	77.7189	13108	55.9662	8933	52.1229	7635	57.1728	10522	94.2956	12064	91.7612	15205	93.6149	15662	72.9082	9674	79.6413	12951	76.9164	13995	70.5117	12884	68.7123	12525	68.4051	13050	80.4631	13841	82.2966	13489	86.5972	16584	84.9835	13636	92.1189	12930	92.9245	12693	76.2051	13317	83.118	12863	77.4171	12918
AT4G12470	AZI1	316.332	15428	377.684	15297	241.137	9615	274.163	10412	212.425	7458	324.485	14176	133.574	4051	112.487	4442	133.231	5295	192.35	6126	225.004	8648	257.503	11116	332.232	14583	320.967	13849	270.785	12369	112.595	4595	91.8153	3590	90.1769	4099	266.176	10172	245.947	8170	281.773	9117	232.305	9699	315.105	11768	318.483	12728
AT1G15290	AT1G15290	49.076	15412	48.8137	12731	48.5038	12454	81.0947	19831	72.9242	16487	74.1373	20856	39.9313	7799	44.6761	11360	46.3678	11865	56.883	11666	50.7178	12552	59.8239	16629	46.5739	13164	54.3014	15087	48.014	14122	24.3711	6404	26.1121	6573	25.3757	7428	54.8563	13500	53.4088	11424	62.9543	13116	38.428	10332	40.6669	9780	37.2613	9589
AT1G80070	SUS2	34.4336	15385	33.6702	12527	31.7167	11585	34.3081	11967	31.4491	10117	32.7868	13123	34.0905	9474	38.4091	13893	41.6526	15164	24.3128	7098	25.4297	8956	28.9583	11454	26.3665	10603	28.5753	11317	26.3024	11007	25.6957	9612	28.0739	10058	31.9663	13313	27.8316	9768	28.9363	8807	37.9092	11260	27.4859	10517	31.6248	10820	26.0169	9529
AT5G25350	EBF2	96.7285	15351	106.768	14072	91.5384	11877	83.0375	10262	67.4209	7703	144.905	20600	137.731	13593	147.246	18920	179.586	23222	99.1237	10273	125.093	15645	109.188	15338	80.8236	11544	94.7966	13310	82.6696	12288	56.0899	7448	53.3225	6783	41.2409	6101	141.892	17645	149.99	16213	159.679	16812	146.352	19883	142.04	17262	149.718	19470
AT1G13260	RAV1	159.666	15350	202.9	16199	194.288	15271	271.484	20323	279.729	19359	213.939	18424	215.183	12865	226.702	17646	154.467	12100	178.046	11178	167.358	12679	224.676	19118	229.712	19875	206.707	17581	186.34	16778	81.9342	6591	123.091	9485	129.451	11600	149.244	11243	154.389	10109	126.987	8099	157.951	13000	174.711	12862	179.276	14123
AT3G51550	FER	80.4	15326	77.7129	12303	81.8944	12763	79.6161	11818	97.5224	13383	96.4973	16478	81.6184	9675	98.9097	15266	104.115	16171	57.3382	7138	68.2574	10254	67.2834	11353	88.1578	15125	86.3747	14567	86.6054	15462	81.7323	13036	88.2575	13485	110.462	19626	67.7192	10116	69.6736	9046	68.3328	8642	82.5451	13471	91.3332	13333	83.7486	13082
AT3G28540	AT3G28540	150.635	15318	162.922	13766	142.047	11817	138.594	10978	143.864	10529	112.008	10195	103.92	6579	95.7096	7889	100.952	8366	139.799	9288	174.702	13986	163.478	14714	144.799	13250	126.266	11370	131.314	12505	129.505	11020	131.328	10707	124.6	11816	148.894	11857	179.85	12465	147.843	9955	188.812	16435	178.594	13909	180.832	15018
AT3G07700	AT3G07700	100.444	15241	92.187	12179	90.6323	11207	86.4243	10376	83.6821	9239	80.302	11473	85.8758	8110	73.2297	9452	83.5254	10432	77.882	8032	94.9638	11751	84.3877	11905	79.034	10799	80.34	11161	78.4846	11700	83.9546	11029	82.9518	10396	86.4992	12269	85.3057	10657	94.9487	10197	89.7627	9507	73.2781	9902	76.706	9176	77.5144	9611
AT1G80440	AT1G80440	170.389	15237	182.522	13555	145.717	10653	233.924	16288	187.955	12100	160.633	12867	207.189	11522	168.136	12173	111.494	8124	116.77	6819	108.019	7612	123.384	9766	116.183	9351	136.45	10795	91.4497	7659	33.5192	2508	40.6443	2914	29.0149	2419	84.5314	5924	75.1093	4575	72.7606	4317	44.1299	3379	60.5238	4145	60.9054	4463
AT4G24280	cpHsc70-1	101.434	15206	108.438	13500	108.687	13321	117.427	13708	103.29	11147	115.944	15570	97.1457	9057	93.8487	11391	81.55	9961	132.061	12929	121.894	14401	136.851	18159	109.379	14758	108.509	14392	104.227	14634	92.1766	11562	100.692	12100	95.6145	13360	139.448	16381	147.224	15032	144.8	14401	116.947	15009	104.427	11988	109.816	13490
AT5G45430	AT5G45430	94.4096	15185	94.7968	12662	84.081	11056	78.1625	9789	78.5159	9091	69.3217	9988	55.9648	5598	54.5157	7099	47.6293	6242	71.5551	7516	72.5938	9202	77.5609	11042	81.6827	11012	76.9079	10944	76.7396	11560	48.6599	6548	50.785	6548	49.3941	7405	75.0249	9456	77.8141	8524	83.723	8320	101.556	13983	94.6052	11652	91.7473	12092
AT4G25050	ACP4	343.323	15167	339.048	12436	357.692	12911	256.732	8831	275.052	8752	259.957	10294	127.568	3507	118.595	4245	110.496	3975	514.665	14852	445.386	15513	456.245	17840	307.987	12237	318.33	12437	312.821	12941	140.038	5171	130.243	4606	117.781	4843	507.526	17566	487.757	14675	534.413	15663	364.594	13792	324.295	10972	335.21	12130
AT1G65260	PTAC4	184.994	15142	178.893	12161	180.024	12047	155.501	9911	147.432	8688	163.944	12021	162.251	8259	147.278	9761	144.701	9651	197.048	10533	188.194	12140	187.53	13587	165.821	12216	162.706	11783	166.773	12785	174.463	11948	171.202	11233	159.881	12198	180.14	11554	176.728	9853	184.659	10028	172.701	12102	160.884	10085	165.15	11077
AT1G29400	AML5	82.2297	15138	80.9119	12379	70.2102	10572	81.2478	11603	76.2319	10080	78.8741	12987	112.789	12899	110.276	16427	118.412	17731	45.932	5497	51.3048	7382	51.3449	8338	57.2261	9421	63.9825	10366	58.979	10130	87.0316	13343	104.177	15280	93.4824	15927	51.4959	7378	51.162	6384	53.2342	6470	50.4572	7928	50.8581	7137	51.7541	7766
AT3G45780	PHOT1	73.9106	15136	88.6504	15077	84.5487	14156	136.996	21845	148.871	21947	144.567	26519	78.8352	10040	84.3178	13980	87.0202	14520	86.3936	11554	91.9033	14832	93.5858	16963	125.877	23200	117.383	21267	134.097	25719	70.8296	12136	77.2881	12687	76.3336	14570	96.6993	15517	96.356	13440	111.356	15129	119.409	20934	103.282	16197	128.429	21551
AT3G50930	BCS1	106.799	15085	129.431	15182	160.752	18563	69.7754	7674	149.089	15159	108.495	13727	63.2956	5560	143.704	16434	139.285	16029	40.8472	3768	68.1659	7588	53.708	6715	141.181	17947	96.5238	12062	117.786	15581	72.0917	8520	148.098	16767	260.36	34275	42.955	4755	52.855	5085	41.662	3904	76.5489	9256	129.394	13995	89.6934	10381
AT5G53370	ATPMEPCRF	124.93	15084	119.201	11952	125.695	12407	120.998	11376	119.041	10347	129.96	14055	123.434	9268	136.271	13321	135.966	13376	110.86	8741	121.148	11527	113.216	12099	101.564	11036	102.314	10929	97.928	11073	134.109	13547	134.675	13033	137.323	15453	106.317	10059	109.561	9010	97.4804	7808	78.8614	8151	73.5184	6798	74.4604	7367
AT3G17390	MTO3	146.215	15083	132.186	11324	150.852	12722	190.749	15322	169.195	12565	236.011	21808	187.182	12008	185.113	15461	157.148	13208	196.559	13241	206.628	16797	206.912	18892	215.802	20035	189.691	17312	195.53	18890	174.817	15088	158.036	13067	168.5	16201	252.926	20445	238.471	16755	237.092	16225	245.454	21676	229.528	18131	249.437	21084
AT1G23740	AT1G23740	178.386	15070	177.043	12421	181.021	12503	181.424	11934	159.061	9673	170.773	12923	55.7221	2928	54.5034	3728	44.3523	3053	207.418	11443	183.536	12219	195.89	14647	137.343	10442	154.316	11534	156.083	12349	49.269	3483	50.2208	3401	45.7855	3605	223.977	14827	214.353	12334	212.634	11917	197.66	14295	158.215	10235	174.211	12059
AT3G22440	AT3G22440	122.57	15060	126.731	12932	114.402	11492	126.093	12064	137.454	12159	136.053	14975	145.603	11126	144.531	14378	145.391	14556	96.6317	7754	105.739	10239	101.487	11038	110.982	12273	115.332	12538	101.299	11657	153.689	15800	156.764	15439	144.579	16558	108.681	10464	109.088	9129	109.836	8953	104.94	11039	110.161	10365	113.701	11448
AT1G72600	AT1G72600	142.494	15056	123.632	10948	155.223	13552	78.3653	6464	117.557	8974	141.58	13323	98.1814	6354	133.625	11383	68.1153	5883	92.927	6347	73.8439	6061	203.658	19173	137.907	13218	136.653	12716	119.402	11879	90.0941	7992	58.7227	4987	74.4009	7255	131.82	10899	62.4203	4513	180.594	12636	109.179	9782	81.8775	6623	165.068	14299
AT4G38600	KAK	39.8596	15036	38.8764	12133	37.2143	11436	38.6334	11299	35.925	9719	35.5714	11974	39.5054	9231	46.6322	14187	47.7398	14615	27.2273	6680	27.5916	8172	30.7776	10240	28.3069	9569	32.6013	10841	30.3988	10697	33.6845	10590	32.54	9835	40.0055	14010	32.7502	9647	31.011	7937	39.0658	9741	31.5737	10152	35.6039	10250	29.5204	9090
AT5G23120	HCF136	173.76	14955	185.469	13256	189.183	13312	145.58	9756	126.901	7863	148.59	11456	140.351	7512	141.459	9857	120.948	8482	248.852	13987	207.174	14052	242.249	18454	166.515	12898	175.437	13359	172.986	13944	168.731	12150	161.007	11107	149.152	11965	214.18	14445	215.265	12619	217.49	12418	158.67	11691	146.065	9627	155.021	10933
AT2G24200	PM25	130.183	14951	117.514	11209	133.795	12550	146.462	13144	124.479	10314	133.158	13685	161.47	11536	165.535	15370	155.827	14563	112.548	8432	118.163	10693	100.711	10212	117.004	12092	98.5617	9987	117.704	12659	169.64	16282	144.697	13316	172.527	18545	126.727	11390	114.492	8980	117.275	8944	107.549	10583	101.196	8932	124.467	11760
Arabidopsis_thaliana_newGene_681	--	54.5251	14940	40.5835	9206	49.5706	11127	38.375	8198	33.659	6658	34.8158	8558	43.7858	7442	31.8181	7052	45.0433	10084	39.8809	7125	31.6833	6848	36.7842	8734	62.3557	15459	75.0868	18258	79.5372	20387	51.413	11769	46.6071	10245	56.2535	14452	38.619	8254	35.6724	6590	29.6497	5377	82.3891	19401	92.8488	19610	75.3939	17003
AT3G44480	RPP1	90.8673	14928	90.8074	12452	93.9831	12649	73.8709	8871	81.7596	9058	53.6378	7285	71.5089	6892	70.0202	8716	67.9415	8334	58.4454	5930	72.0701	8859	61.2436	8323	71.6476	10557	87.5767	12643	58.1956	8417	61.3223	7954	70.003	8631	90.4703	13015	69.8668	8435	47.2891	4860	76.534	8355	61.3157	8085	90.989	10691	59.3618	7387
AT5G25280	AT5G25280	139.462	14913	131.949	11925	124.072	10984	182.785	15610	131.891	10373	153.136	14978	232.977	15892	167.343	14947	124.344	11154	129.12	8935	133.297	11406	131.343	12499	126.089	12394	140.989	13470	97.6781	9980	116.605	10654	118.279	10315	62.2819	6322	119.749	10198	119.072	8857	119.011	8621	102.771	9563	95.0445	7939	100.717	9139
AT2G28190	CSD2	252.475	14902	225.851	11071	251.85	12154	147.267	6769	152.488	6480	174.239	9213	141.642	5199	166.953	7979	160.026	7696	202.689	7813	235.284	10944	196.76	10280	105.18	5588	121.368	6338	110.757	6123	183.743	9074	176.105	8332	166.495	9160	283.067	13092	279.586	11240	305.763	11973	137.472	6947	106.8	4828	113.582	5494
AT4G34710	ADC2	83.8665	14886	79.9813	11790	82.5787	11984	69.2237	9568	86.0899	10505	72.1651	11474	230.681	24317	213.304	30654	270.056	37295	62.2289	7214	55.7518	7799	66.7037	10006	80.0334	12786	86.078	13494	105.666	17566	118.726	17632	119.968	17069	226.242	35736	51.4684	7151	66.6374	7694	57.1768	6733	50.3231	7303	53.2717	7241	49.5193	7203
AT1G80380	GLYK	142.761	14880	146.231	12687	150.376	12835	123.883	10052	114.176	8566	119.884	11235	121.935	7942	119.329	10080	110.998	9425	159.93	10898	156.477	12848	159.506	14767	137.127	12864	145.727	13478	145.284	14215	139.754	12220	140.911	11778	124.53	12139	171.766	14009	171.174	12174	179.375	12454	150.458	13471	146.81	11734	145.046	12441
AT2G41560	ACA4	72.647	14877	76.0582	12935	73.3218	12276	85.22	13589	88.5354	13052	95.6883	17553	68.4579	8718	83.8002	13895	87.8809	14664	63.7054	8520	76.0358	12271	76.4446	13856	95.4346	17589	100.859	18273	96.521	18512	94.9857	16275	109.45	17966	108.152	20643	75.4694	12111	75.1493	10482	82.834	11254	93.5308	16397	101.819	15967	101.74	17072
AT3G04720	PR4	290.713	14852	274.137	11631	233.338	9747	242.707	9656	211.015	7761	247.662	11295	372.974	11850	454.001	18780	326.588	13595	189.17	6312	199.392	8028	132.128	5975	131.278	6037	128.217	5796	157.941	7557	339.888	14529	330.799	13547	380.35	18112	151.326	6053	143.918	5008	149.007	5051	112.579	4924	88.2398	3453	134.795	5643
AT4G20260	ATPCAP1	218.681	14850	188.33	10651	142.409	7918	178.97	9409	227.681	11103	197.469	12010	370.388	15666	336.541	18503	307.35	16981	85.6154	3766	142.982	7616	104.196	6252	165.851	10142	170.111	10234	146.904	9337	281.981	16026	266.735	14497	240.471	15238	114.527	6084	121.51	5587	133.47	6000	152.748	8893	183.557	9491	173.504	9662
AT1G68830	STN7	123.161	14847	122.317	12246	123.264	12149	102.991	9668	100.037	8682	97.8049	10562	52.393	3928	51.0604	4984	48.1553	4730	106.341	8372	115.198	10944	114.757	12245	93.6907	10165	97.6282	10413	97.3179	10988	48.4894	4891	49.6328	4796	41.4948	4663	113.452	10717	116.206	9542	115.062	9202	100.759	10399	98.8708	9128	98.032	9684
AT1G13470	AT1G13470	194.617	14831	184.197	11455	205.789	12850	93.198	5544	89.3753	4928	74.0991	5083	145.514	6725	160.309	9881	153.178	9420	214.374	10709	269.589	15965	183.438	12202	132.614	9126	105.423	7128	102.8	7364	217.263	13693	247.42	15179	217.689	15516	230.737	13844	215.838	11169	236.017	11997	96.3556	6296	125.897	7386	96.5878	5975
AT3G13062	AT3G13062	138.167	14780	152.482	13573	134.387	11788	146.908	12224	156.693	11986	168.856	16069	109.615	7396	119.051	10433	128.255	11184	135.02	9392	130.907	10973	136.981	12931	127.498	12148	146.836	13789	124.807	12369	93.3051	8247	100.381	8483	80.5666	7942	131.671	10943	118.098	8524	115.482	8187	94.0939	8534	107.191	8685	103.456	8950
AT3G48000	ALDH2B4	120.487	14775	118.463	12064	105.818	10609	214.643	20495	200.073	17662	188.845	20744	170.358	12991	166.139	16495	171.815	17167	82.5765	6613	115.519	11164	85.8344	9317	162.49	17933	167.683	18192	175.846	20195	202.285	20754	198.056	19467	201.904	23076	91.8769	8829	95.2324	7954	91.263	7425	153.067	16069	157.44	14784	169.78	17060
AT1G16410	CYP79F1	122.421	14752	120.689	12058	122.195	12019	189.859	17748	162.84	14090	149.051	16062	141.891	10595	123.004	11964	102.866	10082	167.744	13182	137.986	13066	146.546	15599	128.539	13908	127.016	13478	142.491	15982	100.039	10023	76.8687	7390	74.3551	8322	145.661	13751	153.747	12611	139.919	11182	150.911	15497	124.177	11379	136.353	13359
AT5G20290	RPS8A	249.998	14741	270.155	13229	258.212	12448	217.014	9964	200.662	8518	229.847	12140	240.257	8810	232.168	11084	208.818	10032	400.435	15419	373.494	17355	402.672	21015	247.976	13160	225.128	11744	209.303	11558	306.608	15126	277.057	13095	274.625	15093	312.224	14426	327.898	13168	298.927	11693	183.365	9256	164.428	7425	192.193	9286
AT3G27925	DEGP1	146.029	14698	147.191	12304	145.71	11991	114.665	8987	114.219	8277	110.073	9925	90.5966	5671	88.2765	7194	89.1918	7315	123.274	8103	129.272	10254	121.461	10821	103.476	9374	103.152	9186	101.262	9546	77.9764	6567	78.3883	6325	71.9418	6749	124.178	9794	116.676	7999	119.698	7993	119.968	10337	106.398	8201	105.373	8691
AT1G70160	AT1G70160	121.79	14615	112.581	11220	116.982	11477	106.599	9961	109.307	9443	112.865	12133	140.913	10516	141.064	13706	153.389	14998	91.0016	7132	104.163	9851	92.443	9819	96.5941	10433	89.4301	9495	87.9318	9883	148.469	14907	147.817	14218	151.126	16903	95.118	8945	96.9534	7925	87.9406	7001	86.249	8861	92.0267	8457	93.8475	9228
AT2G22430	ATHB6	156.42	14598	156.28	12113	132.581	10116	183.109	13307	219.911	14775	211.079	17646	252.372	14647	222.286	16797	220.769	16788	101.416	6181	122.161	8985	120.942	9991	248.664	20887	262.41	21667	259.665	22696	387.5	30258	357.053	26710	306.969	26702	117.571	8599	134.632	8558	145.779	9026	339.877	27155	347.988	24870	366.379	28018
AT5G49760	AT5G49760	69.9496	14585	68.7274	11901	67.3443	11480	72.4126	11757	73.4691	11028	69.7319	13024	69.1773	8970	70.8756	11965	73.0421	12225	63.1118	8594	75.4024	12390	63.1909	11662	90.4943	16982	86.3187	15923	86.536	16899	93.5572	16321	93.1754	15573	99.7142	19319	77.9699	12739	76.2579	10830	83.13	11499	101.687	18151	109.269	17447	108.587	18553
AT1G01550	BPS1	164.413	14549	160.389	11788	158.231	11441	158.352	10940	180.961	11537	169.019	13418	158.233	8721	163.298	11700	175.875	12675	112.326	6497	149.648	10441	129.697	10165	203.74	16210	194.461	15238	196.794	16316	170.421	12642	186.063	13216	192.75	15891	135.903	9438	152.455	9198	150.619	8862	213.468	16188	237.885	16114	219.409	15930
AT1G19660	BBD2	168.493	14538	165.008	11899	149.646	10612	184.577	12407	183.723	11419	163.012	12665	267.401	14343	237.025	16556	243.412	17113	107.972	6114	156.15	10620	137.154	10465	152.785	11927	189.795	14515	161.948	13153	248.081	17919	248.686	17199	230.395	18617	122.544	8288	122.119	7220	130.988	7540	134.372	9929	139.167	9247	128.197	9115
AT1G57720	AT1G57720	144.469	14533	142.846	11933	137.054	11272	113.818	8915	109.624	7939	119.811	10796	151.129	9454	150.352	12246	143.307	11746	169.594	11141	171.461	13592	171.774	15294	130.886	11850	122.826	10931	120.792	11380	161.297	13575	159.186	12835	152.676	14315	142.19	11208	135.083	9255	136.581	9115	96.8975	8345	95.6005	7364	100.484	8283
AT3G15840	PIFI	228.919	14527	241.701	12719	219.704	11394	242.09	11899	226.319	10308	217.226	12328	428.617	16942	410.171	21139	410.106	21229	201.332	8327	197.517	9875	195.091	10942	213.726	12157	200.398	11207	209.595	12438	370.466	19707	365.023	18582	342.853	20315	201.253	9994	195.754	8397	196.631	8288	228.017	12383	218.882	10612	224.429	11650
AT3G22235	AT3G22235	177.857	14522	376.747	13690	328.434	13948	229.551	9301	117.89	8962	184.249	7700	306.424	9744	288.086	14088	276.705	17380	205.176	13424	317.458	14531	190.512	11937	251.779	14065	223.179	9706	243.681	11602	239.395	17824	351.218	16439	203.032	18021	394.653	16965	416.41	15952	641.943	18834	120.285	10897	366.739	11562	220.531	10860
AT1G50200	ALATS	69.3081	14511	69.3567	12063	60.8635	10544	69.9354	11471	63.307	9514	67.1821	12670	69.164	9072	65.6927	11141	63.2048	10766	60.484	8288	61.6289	10159	61.4561	11525	53.3179	10023	58.8375	10961	58.1213	11390	60.6139	10622	64.8911	10877	60.6272	11909	65.6945	10853	67.4939	9612	74.1434	10289	53.1034	9498	54.8912	8795	53.6516	9204
AT5G14060	CARAB-AK-LYS	106.328	14506	108.635	12363	110.266	12284	135.397	14428	143.319	14135	139.074	16910	41.6049	3571	43.8464	4880	40.8093	4560	117.81	10532	118.011	12652	120.651	14607	114.082	14036	117.881	14289	113.748	14532	38.7981	4442	38.8603	4262	35.7321	4562	119.423	12733	118.364	11009	123.921	11258	128.738	15072	116.033	12152	125.978	14083
AT3G57330	ACA11	70.0714	14469	67.6955	11656	72.277	12205	57.3152	9219	60.6666	9003	52.0716	9622	56.7124	7323	52.6546	8800	59.0195	9898	57.7672	7789	73.1348	11917	60.9194	11138	91.553	17013	76.8278	14080	78.8969	15316	64.2493	11111	69.9301	11596	70.4939	13563	70.0388	11376	73.1835	10273	70.3035	9650	92.6905	16435	104.058	16527	94.0081	15906
AT5G14040	PHT31	143.2	14414	141.484	11827	150.653	12397	119.097	9335	119.609	8667	122.941	11085	153.65	9618	154.158	12563	150.554	12347	142.66	9377	141.709	11241	143.042	12744	113.477	10280	107.225	9549	106.5	10040	158.173	13320	154.712	12482	158.602	14879	143.288	11302	146.885	10070	136.205	9095	125.925	10851	117.579	9063	120.503	9939
AT2G29630	PY	80.1779	14408	97.4504	14555	53.994	10850	75.5387	11095	67.1505	10169	92.4055	13221	545.995	54391	585.992	75086	542.395	67170	58.6462	9816	64.2851	8687	75.8612	13208	52.8489	12220	53.9434	12360	67.9537	13366	451.961	60324	475.272	58827	425.993	63452	71.8156	9759	51.9062	8444	44.5434	7681	84.1378	11415	79.3946	9852	82.8382	11061
AT4G23670	AT4G23670	264.543	14371	258.13	11646	246.265	10938	464.536	19650	428.689	16765	453.997	22092	221.674	7489	214.619	9440	185.907	8229	296.736	10527	177.749	7610	258.583	12434	321.206	15705	355.687	17095	379.493	19308	400.116	18186	264.488	11517	288.672	14617	259.608	11051	270.489	10008	223.409	8052	418.197	19449	305.404	12705	420.67	18726
AT1G11310	MLO2	105.099	14284	103.111	11625	107.298	11898	72.7432	7678	81.2253	7933	91.6813	11067	149.635	12536	168.634	18534	161.822	17869	89.6229	7925	119.874	12817	91.831	11032	124.849	15194	118	14146	119.555	15183	183.87	20840	219.065	23686	185.914	23372	118.161	12474	107.774	9871	106.072	9546	120.168	13941	134.103	13867	114.857	12707
AT2G26190	AT2G26190	114.747	14284	122.976	13008	149.885	15506	95.6358	9415	130.411	11814	122.999	13784	54.6884	4255	83.4524	8550	97.9998	10158	109.849	9002	129.661	12841	108.811	12236	176.747	20071	146.429	16197	152.919	17881	93.7326	9783	131.237	13152	169.17	19646	105.203	10438	108.108	9263	104.148	8762	136.812	14614	179.273	17234	142.491	14637
AT4G27300	SD11	93.7846	14269	81.8727	10321	73.9328	9189	62.1782	7354	62.1579	6790	66.3219	8999	45.4415	4305	43.8191	5380	34.435	4250	53.916	5347	68.8938	8253	54.4438	7280	65.921	9032	65.8321	8887	62.9064	8986	32.0167	4075	32.7873	3984	34.2695	4834	63.7661	7576	63.5127	6565	63.5411	6411	81.103	10625	84.6168	9882	87.654	10972
AT1G02930	GSTF6	218.949	14220	633.733	33726	65.337	3467	38.2182	1944	623.689	28819	480.724	27572	728.988	29185	620.856	32223	845.414	44152	390.742	16355	554.983	28059	332.754	18870	146.819	8572	649.116	36807	366.121	22024	875.263	47006	806.151	41412	953.541	56962	108.792	5504	323.53	14144	46.6961	2024	669.087	36714	201.869	10000	228.559	12094
AT1G72450	JAZ6	184.443	14208	203.091	12992	190.698	12010	312.008	18715	299.812	16626	308.802	21308	226.991	10874	223.674	13950	196.253	12318	194.722	9796	236.03	14328	225.383	15367	253.148	17550	289.767	19748	257.857	18603	146.785	9460	121.768	7519	157.467	11306	215.605	13014	220.277	11557	209.543	10709	185.413	12227	217.348	12821	215.808	13622
AT5G49910	CPHSC70-2EAT SHOCK PROTEIN 70-2	97.4783	14203	104.839	12686	111.523	13285	78.8879	8950	66.6949	6996	69.001	9006	115.003	10420	107.813	12718	93.3865	11087	155.492	14795	138.499	15903	154.507	19925	79.9292	10481	72.3626	9328	71.4313	9747	83.4314	10171	84.6495	9886	81.4562	11062	166.718	19034	177.261	17591	177.339	17141	88.7229	11067	82.4633	9201	87.9197	10497
AT1G65960	GAD2	109.925	14186	114.478	12207	105.512	11085	125.248	12516	121.355	11228	119.24	13767	183.525	14635	175.879	18248	153.037	16038	124.223	10430	134.19	13570	126.122	14280	126.045	14555	121.28	13842	115.166	13867	217.049	23205	196.53	19970	197.402	23657	116.669	11760	113.977	9890	109.768	9335	113.091	12408	105.682	10398	120.332	12690
AT1G32080	F3C3.12	127.788	14142	127.543	11722	143.892	13019	102.918	8869	84.2152	6709	90.2146	8943	87.0792	5993	83.0202	7439	75.4529	6804	147.544	10663	140.196	12227	137.948	13512	104.354	10394	101.992	9986	109.322	11331	64.7289	5994	76.7942	6812	60.5689	6248	176.719	15324	175.46	13225	175.89	12913	143.431	13588	130.446	11055	127.633	11574
AT1G14320	SAC52	237.649	14100	247.15	12178	242.877	11781	216.576	10006	194.675	8300	225.502	11981	215.383	7947	214.943	10325	214.683	10378	304.947	11815	279.739	13079	300.869	15800	193.693	10343	172.574	9059	164.782	9156	251.901	12504	235.013	11176	231.754	12816	275.262	12797	276.018	11154	256.302	10088	160.043	8129	153.071	6955	171.045	8316
AT1G74710	EDS16	111.052	14088	83.1097	8733	122.238	12657	34.6606	3423	36.4675	3323	34.1973	3879	28.6906	2262	28.5548	2935	37.3768	3859	33.1451	2730	61.3791	6127	34.9781	3919	63.843	7246	45.8091	5124	46.7888	5542	18.5987	1966	18.7258	1910	22.9198	2705	46.5289	4599	46.0375	3961	39.5176	3330	41.6888	4500	54.3322	5255	37.992	3937
AT3G59060	PIL6	125.862	14078	121.105	11276	116.386	10641	176.963	15438	167.22	13470	179.157	17968	58.9068	4108	56.0813	5085	53.12	4852	96.551	7032	99.1986	8719	100.747	9888	112.188	11205	134.163	13214	109.323	11401	8.47575	789	17.5761	1583	15.8403	1654	100.13	8762	98.7232	7509	110.443	8176	105.076	10025	110.587	9431	107.033	9752
AT4G01610	AT4G01610	158.148	14069	145.471	11221	158.648	9779	148.428	10413	143.912	9596	141.222	11700	257.822	14848	213.348	15976	244.767	18456	87.6884	5273	125.089	9128	111.188	7976	120.756	8990	135.673	9195	114.21	9689	244.621	18925	276.433	19980	232.726	20066	99.8698	7207	99.398	6163	105.318	6276	103.181	7980	105.885	7532	104.323	7906
AT5G47110	LIL3:2	211.156	14023	211.422	11661	202.816	11012	186.828	9661	190.239	9095	180.805	10756	153.841	6354	150.651	8101	146.83	7945	244.408	10600	220.6	11545	217.223	12769	213.105	12737	213.174	12525	205.674	12792	178.303	9907	177.146	9430	147.938	9157	207.154	10780	211.547	9569	224.442	9889	210.531	11969	202.783	10313	206.276	11225
AT3G51730	AT3G51730	200.181	14022	203.633	12021	164.979	9458	170.488	9299	172.751	8670	160.012	9997	228.082	9969	211.417	11743	235.291	13528	174.749	7724	180.231	9846	169.332	10172	175.631	10691	192.647	11845	166.969	10906	315.53	18099	339.152	18447	279.283	18230	155.323	8523	141.219	6671	138.623	6378	153.584	8894	150.87	7995	149.379	8504
AT3G14067	AT3G14067	88.6989	14006	87.3346	11453	71.4548	9225	126.335	15534	120.806	13733	94.7435	13401	130.983	12862	127.689	16325	129.019	16600	73.8242	7613	92.085	11459	85.0324	11885	113.794	16172	127.194	17770	111.601	16505	123.061	16258	116.67	14767	114.651	16874	83.6349	10349	76.8645	8267	72.2632	7570	114.035	15416	114.254	13816	114.362	14798
AT5G19760	DTC	171.29	13989	168.207	11409	174.2	11632	145.304	9241	132.582	7795	146.185	10695	122.798	6237	108.537	7177	102.477	6819	213.76	11401	191.26	12310	199.819	14445	156.05	11470	152.635	11029	154.965	11853	135.381	9251	121.522	7955	120.413	9166	202.248	12943	196.567	10934	200.328	10854	164.988	11536	141.735	8864	158.476	10606
AT3G56800	CAM3	238.932	13978	244.583	11994	232.68	11294	178.288	7971	233.223	9987	186.339	9750	271.64	9925	258.641	12360	301.041	14426	185.701	7065	244.391	11220	203.562	10494	267.144	14010	220.17	11640	224.519	12197	209.737	10372	255.775	12012	258.762	14066	191.83	8756	192.716	7669	190.415	7428	233.082	11741	281.663	12543	257.508	12360
AT4G11150	TUF	210.96	13971	208.477	11466	203.576	11023	191.616	9882	201.98	9630	205.344	12182	251.931	10376	230.256	12347	226.164	12204	209.511	9061	226.497	11821	199.91	11719	190.083	11330	187.389	10980	176.072	10921	252.366	13984	235.399	12496	235.629	14545	209.218	10858	212.695	9594	207.212	9104	180.487	10233	175.711	8911	191.397	10387
AT4G17840	AT4G17840	132.597	13953	137.741	12038	123.746	10646	106.583	8734	107.865	8172	93.9921	8860	96.276	6301	92.7318	7901	91.0996	7811	83.1205	5712	106.371	8821	97.0862	9043	76.5828	7253	77.853	7248	76.5571	7545	82.5659	7270	87.0486	7343	82.0069	8044	92.7506	7648	95.412	6839	89.2552	6231	81.9902	7386	75.2046	6061	76.0358	6557
AT1G70320	UPL2	20.4015	13947	19.5119	11078	18.0258	10075	19.0008	10115	16.9934	8363	16.3896	10037	20.6599	8783	27.9374	15464	32.1365	17901	13.7803	6152	13.5186	7283	16.1569	9777	13.3273	8200	16.9355	10243	14.047	8994	16.8519	9639	16.9368	9281	22.1406	14108	16.7401	8968	15.9725	7437	23.5173	10666	16.4041	9601	19.38	10146	14.4413	8090
AT3G49110	PRX33	189.172	13934	155.716	9560	141.125	8500	237.889	13649	237.447	12592	191.431	12654	331.085	15236	371.793	22167	473.284	28380	79.5503	3837	111.178	6469	84.6493	5531	196.062	13007	172.897	11288	204.371	14099	537.117	33111	487.456	28812	555.211	38089	97.0952	5609	114.31	5738	96.1209	4694	136.585	8633	186.019	10502	199.797	12079
AT3G62030	ROC4	207.946	13925	202.634	11276	254.995	14596	171.262	8948	141.866	6857	175.849	11028	211.7	8835	192.888	10464	173.176	9468	281.585	12322	260.656	14381	266.708	16528	178.019	11217	170.083	10535	166.118	10429	186.673	10462	220.703	12386	191.55	12500	340.335	18671	345.62	16482	336.833	15645	213.484	12233	194.401	10423	219.043	12566
AT3G61280	AT3G61280	114.492	13902	114.738	11539	107.199	10638	99.9492	9440	101.951	8889	95.6101	10375	164.491	12407	156.652	15405	150.407	14844	84.6775	6718	98.2091	9386	92.2881	9918	109.958	12019	96.0408	10308	98.5912	11204	162.862	16520	166.18	16153	157.493	17787	87.8891	8357	94.3769	7788	82.697	6672	100.78	10483	111.783	10386	111.109	11044
AT1G49240	ACT8	133.324	13892	125.908	10895	120.388	10255	113.744	9229	134.297	10074	107.224	10008	150.092	9725	160.434	13534	156.462	13283	105.048	7148	126.403	10379	111.827	10313	126.172	11832	127.561	11759	114.456	11169	152.749	13316	142.739	11921	142.184	13808	104.218	8509	101.119	7176	96.9159	6699	122.149	10896	122.502	9774	131.498	11227
AT5G65620	AT5G65620	90.5196	13890	84.0079	10706	87.0706	10924	88.024	10518	79.7708	8812	87.7625	12064	107.779	10285	109.657	13624	106.858	13361	68.2472	6839	74.8793	9055	69.147	9392	74.8373	10336	78.0076	10591	78.0334	11215	95.8511	12306	101.993	12545	101.521	14520	77.6192	9334	76.3597	7981	79.2405	8067	79.3172	10420	81.0914	9529	76.527	9623
AT3G47250	AT3G47250	127.344	13878	131.884	11946	115.472	10295	107.823	9043	110.993	8606	106.838	10435	104.996	7118	93.175	8222	94.8436	8322	87.1684	6209	97.656	8293	92.7916	8955	102.786	10083	110.801	10686	99.024	10108	95.7821	8563	99.4456	8517	90.7978	9232	89.9931	7695	91.0556	6771	97.8074	7079	95.5694	8921	108.889	9095	101.137	9040
AT5G40890	ATCLC-A	76.9876	13845	74.0769	11060	73.6304	10824	137.464	19234	143.133	18524	175.417	28254	105.131	11752	116.88	17001	132.698	19444	87.7818	10308	85.9479	12164	92.3318	14670	77.6842	12574	96.6924	15381	87.5573	14747	96.8124	14555	92.2815	13283	88.4024	14814	86.1173	12065	83.856	10266	85.7731	10221	53.9767	8307	55.8711	7692	55.1872	8124
AT5G47910	RBOHD	70.8332	13840	77.2965	12543	85.1292	13599	79.899	12156	98.3461	13833	89.8302	15722	59.631	7246	63.8812	10106	87.5531	13938	55.8333	7124	64.5765	9943	58.0343	10037	148.49	26111	112.597	19464	128.054	23432	66.8784	10933	63.0745	9878	107.056	19496	57.243	8764	59.3585	7899	53.5444	6941	110.174	18428	135.776	20315	110.99	17770
AT3G27090	AT3G27090	124.216	13833	122.969	11783	125.193	10937	117.009	10269	125.513	9878	112.955	11254	99.591	7285	90.3769	7940	97.9719	9390	99.2915	7627	114.529	9801	104.017	10829	145.373	11963	114.333	11290	105.464	10795	91.3099	8596	97.8124	8721	93.2048	9879	93.747	8306	106.336	8519	100.218	7820	112.933	10541	122.084	10288	115.45	11038
AT4G09000	GRF1	173.354	13833	165.125	10945	174.054	11365	119.799	7447	142.393	8186	150.5	10767	308.034	15287	196.59	12705	196.602	12793	116.505	6074	247.248	15549	134.424	9498	147.047	10573	141.667	10011	153.923	11512	193.988	12951	190.619	12197	320.152	23808	126.682	7929	126.854	6896	136.988	7261	175.747	12013	171.225	10471	181.238	11857
AT3G09200	RPP0B	170.013	13812	177.67	11988	176.581	11729	167.601	10603	157.549	9215	173.776	12647	155.457	7854	137.524	9046	143.248	9483	201.259	10678	209.716	13427	212.701	15295	135.141	9882	131.381	9444	124.027	9437	139.901	9510	130.506	8499	132.931	10066	186.933	11901	171.932	9514	189.582	10218	113.57	7899	102.905	6402	118.993	7922
AT1G11650	ATRBP45B	143.068	13794	138.24	11080	136.419	10797	154.51	11599	148.278	10328	154.895	13377	185.89	11156	185.157	14465	175.229	13779	125.201	7878	140.768	10693	124.366	10611	141.797	12285	147.026	12538	135.145	12192	205.709	16577	200.618	15483	207.852	18663	130.225	9835	128.524	8504	121.149	7750	130.508	10762	125.968	9285	137.438	10841
AT4G16370	ATOPT3	92.037	13741	96.6402	11983	110.663	13508	110.789	12880	95.5883	10274	100.792	13480	94.6533	8788	100.23	12116	95.2456	11587	82.1454	8009	89.7113	10556	86.313	11406	80.7063	10845	78.7169	10398	72.8302	10184	51.0954	6383	52.114	6237	47.4508	6603	96.6176	11304	89.119	9063	77.4592	7672	97.1955	12423	84.7282	9687	83.1113	10168
AT1G07930	A4	123.72	13734	138.183	12750	138.724	12505	180.37	15631	103.965	8285	89.1057	9131	117.008	8056	119.022	10685	88.3495	8061	94.858	6916	219.217	19310	121.976	12031	162.187	16233	93.0939	9083	146.319	15140	170.132	15723	163.928	14528	179.097	18439	216.633	18772	217.062	16347	112.788	8251	139.515	13206	83.7336	7099	130.034	11815
AT1G71040	LPR2	107.541	13647	111.103	11709	115.786	12013	88.5167	8747	93.7295	8563	94.8653	10784	66.2509	5228	70.2968	7223	70.0585	7244	78.5582	6511	93.2095	9322	92.7557	10419	89.6508	10239	89.8575	10089	89.6141	10651	65.8618	6993	62.8747	6396	67.5882	7994	90.7084	9020	93.5715	8088	85.6924	7214	87.4436	9500	90.8491	8829	86.2129	8965
AT1G15980	NDF1	142.711	13641	141.891	11264	148.873	11634	133.607	9945	110.439	7600	118.837	10176	90.8794	5402	90.2143	6982	81.6069	6356	155.012	9676	144.781	10906	143.941	12478	120.592	10375	126	10656	121.006	11419	95.8662	7667	91.2994	6995	86.9731	7749	163.808	12270	159.219	10366	169.569	10753	153.149	12532	126.587	9708	135.505	10614
AT4G29190	AT4G29190	155.556	13635	149.967	10917	147.911	10600	232.492	15868	235.095	14834	257.734	20236	190.836	10402	161.975	11495	138.451	9888	107.361	6146	142.137	9818	124.356	9648	259.446	20467	278.756	21617	224.461	18426	73.6768	5403	76.8379	5399	50.6036	4135	119.358	8198	109.736	6552	126.07	7331	241.159	18096	245.659	16489	280.794	20167
AT1G30410	ATMRP13	41.9951	13614	40.1262	10679	41.9365	11051	37.9725	9516	35.0532	8104	38.1303	11040	31.7207	6409	33.0976	8581	34.0844	9023	29.2153	6171	29.8318	7597	30.0645	8602	29.8775	8726	30.1345	8619	29.1789	8814	32.016	8548	31.6897	8242	37.9796	11390	31.4339	7965	32.49	7179	34.493	7379	30.0281	8350	29.7767	7327	28.1015	7463
AT3G48140	T24C20_20	352.722	13607	331.81	10630	340.278	10732	337.481	10138	315.904	8773	365.337	12625	348.132	8352	336.593	10513	387.988	12195	425.657	10723	394.546	11995	379.14	12946	377.855	13119	383.206	13079	371.836	13434	516.936	16685	467.73	14463	430.581	15482	354.047	10703	333.729	8769	312.791	8005	320.554	10586	322.573	9529	331.069	10465
AT1G65800	ARK2	78.9183	13585	79.0552	11497	105.008	15001	66.8903	9022	70.3661	9049	65.2639	10158	66.8415	7985	76.6779	10822	86.2315	10544	70.2209	8035	87.9443	13045	75.6544	12625	72.7089	11199	70.9983	10788	72.5995	11978	94.006	13177	121.164	17309	107.656	17325	90.626	12710	84.3021	9364	89.1871	9684	96.5372	14206	125.512	17982	119.262	17227
AT4G16760	ACX1	90.1956	13583	81.6772	10215	80.8064	9949	98.2554	11521	106.488	11544	71.1865	9602	140.392	13147	128.771	15700	142.838	17526	47.6628	4687	72.8208	8642	56.1434	7484	74.7823	10136	73.2919	9764	77.2138	10890	105.553	13299	76.8172	9273	118.681	16658	61.6467	7274	56.346	5779	44.6827	4464	56.4816	7282	60.9322	7027	60.7477	7496
AT1G10960	ATFD1	340.124	13578	354.482	11752	377.038	12305	380.21	11819	312.628	8984	344.942	12335	291.582	7239	313.515	10133	241.108	7843	587.69	15321	421.465	13259	502.174	17744	282.217	10140	269.037	9502	264.553	9891	215.597	7201	212.761	6808	178.948	6658	574.875	17983	576.693	15680	509.483	13493	352.574	12049	283.536	8668	317.131	10374
AT1G09640	AT1G09640	123.811	13565	118.938	10822	113.904	10203	97.9928	8361	101.769	8027	100.641	9878	125.616	8559	113.099	10033	114.367	10210	109.092	7806	118.767	10255	113.211	10979	97.1192	9577	94.8812	9197	86.3556	8862	120.081	11008	119.783	10520	120.905	12347	105.891	9092	102.785	7671	110.631	8042	82.372	7726	85.7797	7197	89.4136	8028
AT2G40140	CZF1	96.0771	13545	120.146	14061	131.82	15196	89.0473	9776	161.573	16391	123.222	15553	112.154	9834	183.322	20916	179.679	20628	50.8433	4682	77.3234	8592	61.5722	7680	209.303	26536	143.047	17843	164.928	21759	145.03	17101	219.705	24809	280.181	36802	51.8686	5729	55.5847	5338	49.2675	4609	141.789	17099	220.93	23847	168.005	19411
AT5G02490	MED37D	96.2179	13537	41.3181	4828	85.7257	9861	22.6155	2478	25.3611	2569	9.60422	1211	86.0603	7530	68.3514	7786	67.9992	7795	27.9621	2570	33.6421	3731	36.3527	4527	23.3684	2959	4.94909	617	9.45041	1246	8.59385	1012	10.9315	1233	15.7538	2066	20.7969	2293	34.4409	3301	25.995	2427	14.1346	1703	15.576	1679	14.6188	1686
AT3G50370	AT3G50370	30.0233	13501	28.5922	10678	25.4014	9339	28.1822	9868	29.2305	9463	26.9352	10850	27.1455	7591	32.4581	11818	35.386	12965	18.576	5455	18.3719	6511	23.1135	9200	21.9772	8895	24.3026	9669	23.9478	10086	22.6143	8508	24.0887	8683	29.3719	12310	22.4361	7906	23.2018	7106	29.0509	8667	23.3017	8970	27.4167	9441	22.3836	8248
AT2G23810	TET8	171.69	13467	212.168	13820	224.635	14405	167.584	10235	306.409	17301	223.184	15681	173.845	8480	268.796	17070	287.692	18386	129.196	6618	161.661	9993	142.417	9887	256.349	18096	203.707	14136	230.817	16956	173.773	11404	290.987	18294	406.747	29735	123.405	7585	135.463	7237	118.361	6159	152.943	10270	239.039	14358	180.125	11577
AT4G35450	AKR2	145.119	13436	144.788	11129	148.837	11268	144.47	10394	144.827	9650	144.421	11987	146.37	8419	141.047	10479	133.879	10089	171.581	10374	160.201	11683	165.416	13552	134.438	11212	137.009	11201	137.184	11900	160.515	12312	156.759	11630	145.871	12586	182.202	13218	172.996	10908	174.612	10710	158.165	12503	139.295	9864	148.539	11264
AT4G26970	ACO2	65.6612	13423	62.8421	10669	67.767	11326	40.6109	6465	43.5727	6412	43.0923	7891	64.4683	8195	63.4119	10495	67.8223	11297	43.3353	5785	51.3344	8270	46.9967	8504	44.9822	8276	41.0822	7430	42.0597	8053	52.7248	9018	55.4898	9092	58.1556	11081	49.9281	7998	51.4865	7169	51.1145	6932	46.9929	8224	51.756	8102	47.4483	7948
AT1G78370	ATGSTU20	244.187	13400	222.553	10142	258.39	11592	275.005	11751	211.036	8337	249.816	12280	233.479	7967	206.989	9197	182.606	8165	379.489	13599	315.529	13645	306.799	14901	192.932	9529	176.528	8570	217.694	11188	169.159	7767	118.735	5223	111.677	5712	381.946	16423	377.118	14095	368.075	13400	259.164	12175	187.344	7873	221.368	9954
AT1G03600	PSB27	280.749	13367	268.842	10630	278.313	10833	269.465	9990	226.543	7765	255.34	10890	139.683	4136	146.318	5641	124.142	4816	466.064	14491	361.93	13580	373.973	15760	267.55	11465	286.335	12061	280.214	12495	163.036	6495	152.548	5822	120.752	5359	415.002	15483	376.796	12219	413.389	13057	290.132	11825	239.916	8747	259.618	10129
AT3G18890	TIC62	93.649	13363	92.0442	10908	107.129	12497	95.1293	10570	81.2441	8346	87.9024	11236	63.5744	5642	66.3248	7663	51.351	5971	119.088	11098	102.002	11470	121.497	15345	88.7329	11394	88.4186	11161	94.697	12655	48.6471	5809	55.5508	6353	49.9655	6646	119.465	13356	127.653	12405	135.899	12864	100.24	12244	90.5805	9896	95.4894	11164
AT3G61430	PIP1A	172.72	13356	159.147	10236	149.549	9463	221.757	13348	245.835	13692	229.396	15895	120.96	5831	117.365	7360	107.298	6765	195.307	9865	187.192	11417	180.393	12343	181.732	12657	213.262	14596	209.04	15147	216.504	14045	181.264	11249	174.231	12567	171.778	10410	163.165	8573	151.356	7769	219.086	14520	193.639	11468	203.712	12921
AT4G39080	VHA-A3	75.8577	13354	68.6854	10042	67.8251	9762	74.5286	10216	77.283	9794	72.4916	11431	96.4939	10563	93.4086	13313	89.7827	12878	57.2668	6584	65.0076	9019	62.0418	9667	64.7251	10255	65.404	10186	65.1384	10739	96.7419	14249	90.5815	12781	97.7849	16044	63.3339	8737	65.2645	7825	65.9476	7702	62.3975	9404	63.9212	8617	64.1195	9249
AT2G30110	ATUBA1	60.2519	13335	54.8533	10083	57.4558	10397	46.8396	8073	48.4438	7719	45.0786	8937	57.0606	7854	55.0892	9872	56.1063	10118	41.378	5981	47.5533	8294	44.6402	8745	40.6081	8089	39.0937	7655	39.5559	8200	51.5945	9554	49.8923	8851	56.1287	11579	50.8612	8821	47.6709	7186	52.5594	7718	44.8449	8497	46.0533	7806	45.9342	8331
AT1G25550	AT1G25550	154.204	13323	172.796	12370	182.643	12875	205.781	13829	211.215	13084	237.867	18350	254.348	13685	272.602	19010	275.019	19229	154.23	8681	159.353	10809	176.295	13446	206.817	16010	194.918	14837	190.086	15320	91.4673	6598	113.745	7846	96.9685	7792	128.828	8691	126.751	7441	123.457	7058	140.72	10356	176.91	11643	151.851	10701
AT3G15450	AT3G15450	222.121	13308	256.42	12659	185.264	9552	363.75	16742	269.612	12349	373.065	21079	893.358	33067	798.989	41036	881.999	41999	227.683	8772	205.731	9557	208.978	10896	388.542	21056	579.948	30188	338.877	19935	350.113	18654	481.02	22476	308.463	18255	197.284	9095	189.161	7580	197.885	8355	99.2517	5404	188.07	8465	174.185	8424
AT3G56150	EIF3C	71.5341	13299	69.4901	10734	68.7583	10424	66.8164	9673	61.4003	8197	68.1553	11341	66.6245	7716	65.4001	9852	60.5851	9187	62.4057	7592	68.0451	9956	67.5691	11109	51.1895	8572	52.5746	8643	48.9789	8535	57.5481	8938	58.6264	8735	61.3751	10646	65.7047	9592	69.6896	8825	67.9773	8383	51.1586	8158	51.9015	7405	49.5823	7575
AT1G76100	PETE1	278.172	13278	267.381	10599	263.904	10299	284.644	10580	256.494	8814	284.149	12150	164.263	4876	153.053	5915	0.916834	36	296.005	9227	260.141	9786	276.183	11669	212.696	9138	230.989	9755	210.895	9428	98.6714	3941	96.7991	3704	85.6674	3812	264.747	9903	256.468	8338	275.094	8711	210.309	8594	178.063	6509	192.696	7537
AT5G45380	ATDUR3	84.9548	13219	86.8625	11258	76.2462	9706	77.0532	9408	86.3966	9661	73.7426	10345	68.5993	6669	68.1867	8646	66.9701	8526	54.6107	5568	70.4492	8656	63.3503	8749	73.1473	10277	66.3535	9139	64.9558	9484	57.9848	7611	59.4768	7537	58.5675	8634	70.2657	8582	66.4885	7081	63.3519	6552	74.2483	9921	78.6009	9357	75.7401	9704
AT5G08690	AT5G08690	107.894	13218	106.385	10824	110.643	11082	85.4738	8154	79.6609	7026	85.9647	9434	110.232	8398	118.523	11756	102.941	10275	111.095	8888	110.922	10709	126.981	13769	70.0863	7728	71.1367	7710	70.1871	8053	125.463	12860	111.035	10903	127.386	14545	114.742	11015	113.192	9445	101.561	8254	79.2037	8307	64.1301	6016	71.3755	7165
AT4G02570	CUL1	79.1193	13216	76.2581	10581	74.7093	10192	75.7445	9852	71.4235	8595	75.2653	11266	103.565	10754	94.989	12836	97.4643	13256	58.1417	6346	67.0259	8825	61.8056	9140	65.9075	9909	65.5795	9694	63.8501	9984	90.3329	12634	92.0436	12329	94.6174	14731	68.5584	8979	70.7116	8044	73.7444	8036	63.4369	9079	65.7217	8408	68.226	9351
AT5G41790	CIP1	39.434	13204	8.22187	2312	38.5519	9935	8.2924	2190	39.3041	9480	34.1299	10270	38.165	7883	39.9177	10749	40.9489	11158	27.4917	6025	30.9669	8195	33.2478	9919	35.4899	10715	35.791	10647	35.4698	11123	29.3586	8231	29.7713	8021	31.9405	9979	34.5525	8540	36.8257	7924	41.4199	8669	7.88002	2283	8.8583	2297	6.54798	1818
AT4G34620	SSR16	332.272	13183	370.536	12209	376.105	12200	384.599	11882	360.796	10305	372.958	13255	311.539	7687	321.104	10315	328.144	10608	805.419	20868	590.273	18456	618.796	21730	596.352	21294	562.184	19733	529.025	19658	576.082	19123	587.458	18682	499.663	18477	563.025	17504	511.035	13810	486.416	12803	431.155	14644	413.214	12555	418.534	13607
AT1G30400	ATMRP1	41.1002	13138	37.9834	10119	34.2405	8973	38.3482	9547	36.9009	8516	34.4145	9919	38.1011	7552	37.5795	9745	40.5424	10549	29.8933	6179	31.5497	7955	32.4069	9174	27.8854	8029	29.3416	8280	28.7743	8664	36.0512	9694	36.8715	9438	42.6271	12716	35.4839	8889	35.6887	7807	36.6486	7752	30.8966	8465	30.4453	7449	28.9804	7593
AT5G56870	BGAL4	85.9252	13123	115.271	14620	85.8553	10720	74.793	8895	81.1715	8924	96.3097	13175	153.963	14622	173.775	21487	222.925	27739	69.7548	6957	89.2861	10746	99.7593	13485	73.3192	10078	99.1508	13397	67.9087	9713	179.387	22921	214.436	26250	170.848	24319	98.144	11745	100.079	10410	96.9464	9822	39.5508	5171	59.8862	7004	51.297	6420
AT3G01060	AT3G01060	134.565	13113	134.313	10941	135.927	10948	113.48	8571	96.8641	6757	93.897	8148	13.9967	858	10.1024	805	10.1398	814	131.477	8338	137.535	10525	141.225	12315	105.544	9338	92.455	7932	106.044	9613	10.7133	884	9.48125	741	9.99781	919	149.913	11375	177.599	11702	178.736	11643	143.384	11914	107.422	8104	133.309	10573
AT5G25260	FLOT2	129.216	13109	131.414	11072	110.988	9205	60.8081	4804	71.959	5256	52.4847	4770	53.819	3396	60.2323	4948	74.1745	6131	66.3078	4393	136.198	10889	78.672	7064	157.192	14352	91.033	8171	99.6699	9470	60.721	5154	69.7789	5674	91.3699	8640	84.1154	6687	89.8106	6206	74.8681	5039	105.446	9158	128.789	10005	102.801	8546
AT2G46440	ATCNGC11	90.4989	13068	88.3736	10616	96.7972	11443	63.6874	7159	57.4651	6037	61.5562	7970	66.6759	6013	56.4546	6689	57.554	6773	85.5389	8160	99.2738	11382	86.7007	11210	67.0488	8767	73.5751	9444	74.754	10128	109.199	13362	120.561	14139	107.643	14638	112.06	12705	105.168	10424	111.593	10734	95.0492	11847	92.6657	10311	91.2309	10877
AT1G55480	ZKT	159.502	13066	156.588	10653	172.327	11541	129.982	8291	118.802	7006	120.425	8837	85.8084	4371	77.4011	5134	66.1569	4416	186.665	9986	171.421	11066	166.776	12092	125.407	9246	126.812	9190	131.45	10085	77.6847	5324	75.3313	4947	66.1867	5054	194.861	12508	204.4	11404	202.016	10978	164.15	11511	140.888	8838	151.996	10202
AT1G07000	ATEXO70B2	105.573	13043	112.016	11493	121.831	12306	73.6371	7084	100.158	8908	84.9996	9407	93.0106	7146	106.724	10675	128.778	12963	70.6419	5700	88.4766	8614	65.6411	7178	130.702	14533	110.2	12045	115.497	13364	99.3002	10264	117.865	11672	134.147	15447	67.9433	6578	73.8679	6216	68.6539	5627	108.791	11506	135.069	12778	110.14	11150
AT5G43940	HOT5	156.28	13002	146.851	10148	163.276	11107	156.057	10112	148.403	8888	148.61	11076	200.727	10385	212.985	14347	198.64	13467	137.348	7463	142.597	9349	133.243	9812	130.386	9764	119.936	8829	112.681	8781	219.503	15280	205.141	13680	214.417	16627	132.689	9002	137.624	7799	129.01	7121	116.968	8332	113.141	7209	119.47	8146
AT1G05570	CALS1	31.2043	12998	30.3654	10508	28.4422	9686	25.7101	8260	26.2842	7900	24.4511	9100	31.0351	8051	34.3741	11594	38.4397	13008	16.8356	4596	21.921	6696	19.0657	7020	20.5631	7713	21.1838	7219	19.1111	7443	25.9439	8402	23.1006	7715	27.1032	10529	21.3973	6972	21.9058	6232	23.6332	6527	19.7102	7028	24.6167	7818	20.6971	7052
AT3G63460	AT3G63460	56.2813	12988	46.8114	8972	52.3251	9873	45.2987	8140	44.5787	7407	45.3836	9382	61.7667	8865	62.8925	11752	62.7983	11808	36.6749	5527	43.2324	7863	40.3252	8237	38.7322	8045	36.7879	7513	38.5029	8322	51.5677	9956	47.0851	8710	54.3133	11683	43.5625	7879	43.5314	6842	49.6634	7604	37.7929	7466	40.9468	7237	38.1549	7216
AT1G26110	DCP5	90.9591	12975	87.333	10346	83.2266	9707	81.8547	9093	85.0108	8731	85.4978	10926	102.437	9088	101.928	11773	98.0293	11395	64.627	6021	69.2866	7790	70.872	8949	70.9725	9112	71.2881	8997	67.1939	8977	95.8408	11439	96.1099	10990	96.1461	12784	74.6552	8346	73.151	7108	68.3157	6466	68.7742	8399	71.3647	7797	71.7732	8390
AT1G06410	ATTPS7	63.7301	12957	62.1458	10445	58.6569	9719	59.8914	9385	64.4083	9415	54.5526	9942	63.1634	7972	54.3032	8881	59.3689	9806	45.4591	6022	55.429	8932	52.1535	9333	54.3952	9899	58.5522	10480	52.8321	10052	47.6052	8082	53.1366	8646	56.1989	10609	53.2917	8427	56.1757	7758	56.228	7593	53.6077	8913	56.7665	8792	54.36	8628
AT3G13750	BGAL1	63.9116	12924	63.2351	10620	75.9389	12555	196.614	30959	227.539	33124	229.129	41505	165.685	20835	233.332	38203	265.454	43738	96.2195	12707	142.058	22639	103.502	18526	222.146	40430	267.217	47807	186.809	35380	248.275	42006	229.406	37184	184.371	34750	137.475	21784	125.113	17232	143.3	19225	167.329	28967	200.916	31113	196.783	32607
AT5G63800	MUM2	81.3923	12897	77.1525	10153	69.5003	9004	119.04	14688	128.969	14712	120.165	17056	101.381	9990	93.3585	11978	104.681	13515	60.5877	6270	71.7709	8963	61.8544	8676	108.569	15483	108.326	15186	103.273	15326	106.768	14155	106.938	13582	106.133	15675	67.8821	8429	67.0043	7232	69.2309	7278	115.343	15647	128.808	15630	126.537	16430
AT4G24520	ATR1	88.034	12887	82.0588	9981	75.1793	8998	81.2939	9267	85.5956	9023	78.1039	10243	121.588	11071	121.289	14379	119.068	14204	56.7077	5422	74.5332	8598	67.1068	8696	76.5584	10088	84.2721	10914	76.753	10523	122.465	14999	122.071	14323	110.068	15023	56.7235	6509	58.7804	5862	62.8151	6100	69.4215	8702	75.0543	8413	75.7151	9082
AT2G20570	GPRI1	129.394	12836	122.939	10128	122.721	9953	143.853	11112	155.991	11139	123.206	10948	77.9719	4810	93.4681	7507	86.9139	7025	103.997	6737	112.514	8796	107.721	9458	105.249	9396	103.044	9043	94.9258	8819	84.9042	7047	88.0618	7003	93.235	8620	106.215	8256	101.728	6874	98.1243	6457	126.915	10778	112.372	8536	127.6	10373
AT3G56360	AT3G56360	188.732	12822	234.79	13247	208.755	11595	334.067	17672	244.505	11958	264.865	16119	332.781	14059	319.195	17557	216.342	11975	118.056	5238	141.804	7592	133.886	8051	164.767	10075	183.355	11021	139.623	8884	129.016	7334	137.173	7470	133.225	8436	125.533	6683	136.007	6294	103.713	4675	139.021	8086	141.112	7341	135.236	7529
AT1G72370	P40	176.359	12821	176.77	10672	188.949	11211	144.198	8149	136.902	7165	146.517	9541	148.126	6697	140.799	8288	125.646	7443	250.806	11907	243.977	13978	257.457	16539	132.948	8699	126.709	8139	116.224	7913	139.574	8490	139.086	8105	132.848	9002	214.986	12247	210.47	10421	201.118	9700	112.128	6979	108.155	6022	128.439	7651
AT3G42050	VHA-H	110.462	12811	107.088	10314	108.666	10304	110.001	9934	104.261	8705	110.23	11451	128.353	9257	119.982	11266	113.718	10746	90.6573	6866	105.225	9617	96.0116	9856	94.7409	9889	96.153	9866	93.659	10173	119.056	11552	118.134	10982	118.257	12783	110.598	10051	111.514	8809	104.316	8026	99.1135	9841	99.854	8868	104.675	9948
AT3G59780	AT3G59780	83.554	12801	79.5029	10113	85.4767	10719	95.8101	11429	88.6663	9794	90.6108	12431	65.3316	6229	63.5801	7892	58.0184	7244	99.2945	9949	87.3482	10548	96.5487	13087	83.6612	11542	94.1902	12769	91.6144	13138	48.1687	6175	52.589	6459	45.7589	6531	101.021	12127	100.458	10482	110.082	11187	104.309	13664	90.1683	10572	100.583	12621
AT3G59400	GUN4	210.905	12796	186.998	9423	195.345	9690	202.125	9549	160.225	6999	151.331	8225	51.2407	1934	47.046	2312	36.005	1780	326.601	12941	238.624	11410	290.752	15614	147.389	8049	155.601	8353	4.63589	264	31.6415	1607	31.1225	1514	26.6092	1505	283.328	13470	269.535	11138	252.457	10162	206.781	10741	149.947	6967	181.621	9030
AT1G53210	AT1G53210	94.3988	12786	94.0083	10575	92.0843	10197	109.135	11510	135.873	13248	126.368	15332	169.006	14235	187.099	20518	213.124	23520	105.254	9310	100.719	10751	111.362	13351	156.566	19086	143.707	17221	147.179	18670	138.754	15724	150.302	16318	180.111	22737	93.4502	9919	95.4857	8809	96.5239	8673	102.07	11835	129.034	13384	113.852	12636
AT4G30190	AHA2	63.4585	12782	63.1706	10571	59.4706	9806	77.2355	12116	83.3862	12096	62.9324	11355	121.183	14554	112.909	18432	122.036	20040	47.2964	6228	63.8606	10018	53.9073	9623	80.868	14678	78.202	13937	79.171	14942	117.203	19776	133.626	21579	144.88	26905	69.3208	10952	71.5247	9813	71.1658	9508	97.6513	16843	99.0219	15277	102.429	16695
AT5G59880	ADF3	250.122	12779	252.018	10693	249.579	10425	198.018	7878	215.141	7913	201.165	9206	269.331	8557	234.823	9714	243.541	10138	248.441	8289	265.918	10707	242.509	10967	211.04	9704	208.715	9434	195.468	9353	266.894	11409	236.956	9704	233.209	11105	255.868	10244	257.575	8963	259.661	8801	218.676	9564	222.96	8723	220.606	9316
AT5G08650	AT5G08650	91.463	12771	92.1656	10705	102.28	11650	82.3216	8941	79.6634	7989	77.232	9650	54.809	4775	51.6706	5854	49.9767	5672	95.9316	8762	105.396	11598	92.3927	11407	79.3902	9962	85.5511	10595	81.7521	10682	46.3172	5408	51.9158	5821	47.3546	6171	107.333	11742	110.252	10504	117.599	10878	99.9116	11922	92.2753	9912	92.2453	10569
AT2G38040	CAC3	70.6048	12733	70.0271	10491	65.9002	9719	63.6832	8950	67.6552	8786	65.901	10650	60.6073	6801	59.8459	8739	55.933	8217	67.9754	8009	68.7288	9772	68.2114	10890	60.4914	9822	61.0522	9746	58.1094	9814	49.8765	7533	53.5779	7749	51.9818	8742	73.0163	10323	71.9634	8842	77.9757	9332	59.4061	9174	61.0472	8436	59.778	8840
AT1G16180	AT1G16180	128.677	12715	113.428	9308	108.101	8732	114.99	8847	113.862	8099	112.541	9961	157.444	9675	145.221	11618	153.968	12393	82.7811	5343	109.287	8511	87.5859	7661	100.775	8961	99.814	8726	99.312	9190	141.079	11664	140.463	11125	145.227	13374	93.8647	7268	85.2175	5736	85.7569	5622	94.3194	7978	94.9918	7188	94.7385	7671
AT5G08280	HEMC	129.42	12711	120	9788	133.948	10755	95.9176	7336	92.5957	6547	98.1651	8636	134.709	8227	138.351	11001	130.644	10455	140.036	8982	142.321	11015	139.199	12101	95.7741	8466	102.516	8908	99.9277	9192	141.683	11642	144.134	11347	134.964	12355	153.859	11841	161.134	10779	156.638	10206	95.7497	8051	93.7745	7053	101.088	8135
AT4G26630	AT4G26630	74.0624	12692	69.6408	9915	70.2557	9842	76.7744	10242	71.7556	8853	75.2816	11559	91.9922	9801	86.0161	11933	85.4808	11933	60.0991	6727	66.3367	8964	65.1228	9882	61.0886	9425	68.9754	10463	65.3863	10496	87.1468	12498	94.4581	12975	91.0233	14545	67.8726	9117	71.6548	8366	72.2261	8216	67.004	9833	63.9461	8398	64.2616	9029
AT3G10985	SAG20	226.204	12675	249.114	11593	214.08	9807	355.322	15503	338.679	13662	383.093	19229	413.676	14415	375.095	17017	387.926	17711	150.211	5497	189.48	8367	181.733	9014	283.567	14301	300.759	14910	272.733	14313	184.715	8660	210.864	9471	209.996	10967	180.193	7912	181.615	6932	176.813	6573	221.958	10647	275.895	11839	269.197	12360
AT2G29400	TOPP1	147.47	12638	135.297	9629	137.408	9628	120.934	8070	129.998	8020	116.07	8911	187.068	9970	183.776	12752	190.145	13277	89.3801	5003	120.97	8170	102.196	7752	116.925	9019	118.109	8955	116.789	9374	189.48	13586	184.369	12665	168.988	13498	90.9017	6105	85.179	4972	96.8183	5505	85.732	6290	102.622	6735	99.634	6997
AT4G08470	MAPKKK10	50.1131	12638	40.3299	8158	41.5088	8202	38.506	7653	42.5392	7847	44.5351	10016	52.2235	7709	55.7761	10750	59.2824	12289	29.3639	4500	41.3566	8241	32.1779	7169	33.7106	7569	36.9945	8086	34.3591	8011	47.0243	9961	51.5883	10128	45.4087	10737	38.011	7103	36.4287	6144	43.2337	7183	35.7725	7380	41.1725	7840	39.8406	8033
AT3G19010	AT3G19010	162.002	12623	170.647	11210	202.25	13152	164.953	10156	219.499	12675	174.889	12523	144.156	7151	154.576	10146	207.421	13432	135.185	6862	178.766	10932	125.607	8764	388.507	27396	280.253	19527	311.098	23142	221.387	14315	233.003	14523	255.564	18681	125.773	7670	137.227	7291	118.445	6149	325.592	21745	424.694	25505	378.87	24276
AT1G01490	AT1G01490	174.535	12601	170.217	10325	137.994	8210	180.946	9981	166.892	8769	181.202	11469	196.614	8801	185.992	10780	174.056	10061	117.657	5467	136.058	7644	126.372	8030	118.303	7553	134.511	8526	118.588	7874	139.083	8331	134.162	7708	116.256	7766	117.371	6730	118.379	5798	113.482	5412	122.293	7469	110.324	6192	121.4	7066
AT1G71500	AT1G71500	165.657	12559	178.693	11250	177.978	11031	120.598	7119	110.215	6015	117.761	7997	141.794	6685	157.574	9672	133.887	8270	224.388	11109	201.652	12048	221.315	14851	151.728	10353	150.899	10121	149.93	10645	191.219	12129	181.498	11029	167.717	11851	227.859	13536	219.795	11349	215.747	10851	171.877	11155	149.862	8700	160.974	10000
AT4G28030	AT4G28030	184.058	12557	167.233	9360	175.632	9501	187.217	10077	145.752	6946	166.982	9867	172.603	7362	188.069	10215	183.423	9996	187.908	8673	140.192	7427	178.546	11087	162.846	9857	174.115	10401	166.548	10461	201.793	11229	189.419	9969	158.11	9627	150.191	7891	173.786	8179	143.064	6331	185.29	10616	158.898	8088	176.993	9704
AT5G18670	BMY3	106.749	12550	107.922	10537	93.2557	8963	99.7379	9130	79.1895	6702	71.5329	7533	44.1619	3229	42.164	4014	29.8761	2862	129.718	9959	112.899	10460	139.542	14520	59.0541	6249	75.017	7803	54.875	6042	16.4776	1621	19.5547	1843	11.9212	1307	126.647	11667	114.768	9190	108.621	8472	46.2813	4658	48.0074	4322	41.0514	3955
AT1G56340	CRT1	134.645	12517	115.932	8951	123.992	9424	134.678	9749	117.689	7876	148.294	12349	189.657	10964	180.373	13576	168.684	12777	94.8168	5757	130.935	9593	89.2141	7341	94.9567	7945	88.3305	7265	84.0395	7317	155.531	12097	138.539	10323	132.651	11494	94.0952	6855	93.1927	5901	80.7242	4979	98.4851	7838	82.0957	5845	94.9003	7229
AT1G79750	ATNADP-ME4	82.882	12511	83.7064	10492	80.0038	9868	63.0111	7404	60.5256	6572	63.0499	8524	81.867	7688	82.2373	10055	78.9996	9714	72.3777	7136	66.7791	7936	73.2846	9791	53.1601	7219	58.8959	7863	53.2703	7530	78.4773	9907	80.9946	9806	75.433	10613	80.1029	9472	79.5051	8169	74.6966	7481	54.2133	7007	51.9585	6008	55.403	6857
AT3G51820	ATG4	129.156	12496	125.174	10057	131.74	10420	107.43	8093	94.7221	6597	103.543	8974	77.6778	4674	78.316	6135	72.2681	5697	135.592	8567	138.254	10541	135.705	11621	91.871	8000	96.107	8226	94.2976	8544	70.8343	5734	74.3736	5768	70.0555	6317	150.122	11381	149.378	9843	149.656	9606	109.141	9040	93.6723	6940	99.6208	7898
AT5G19250	AT5G19250	253.77	12469	242.122	9880	282.554	11351	163.545	6258	190.112	6725	169.132	7445	187.469	5729	210.519	8375	196.188	7855	287.63	9230	284.098	11001	286.152	12445	293.703	12989	233.389	10146	244.911	11271	274.155	11271	300.802	11847	286.295	13112	277.745	10694	299.892	10037	254.165	8285	318.062	13379	350.084	13173	366.366	14751
AT5G02790	GSTL3	193.208	12454	175.759	9409	174.149	9177	186.362	9354	190.667	8848	200.98	11605	279.063	11186	254.406	13277	270.766	14220	169.698	7143	181.116	9200	165.736	9456	170.369	9884	175.99	10036	177.043	10688	265.899	14340	255.042	13177	236.956	14236	160.506	8107	161.667	7098	159.889	6837	168.168	9280	154.51	7627	156.601	8271
AT2G18700	ATTPS11	71.8001	12426	76.4953	10991	84.0196	11878	124	16649	112.536	13947	135.19	20846	111.621	12009	123.141	17225	134.822	18925	86.2065	9704	90.641	12305	93.3419	14261	99.813	15468	114.07	17399	102.035	16478	89.733	12905	87.7586	12087	78.9938	12646	84.511	11402	78.1569	9167	79.5379	9084	45.8895	6765	63.8583	8418	57.4121	8090
AT4G38770	PRP4	121.824	12374	85.4219	7206	112.028	9303	134.484	10636	107.789	7882	105.018	9555	161.555	10204	141.205	11612	102.711	8500	226.604	15030	185.351	14836	186.951	16807	218.332	19958	270.13	24274	246.91	23487	148.608	12629	156.429	12735	114.706	10859	244.34	19447	235.626	16300	221.03	14893	277.541	24132	237.862	18501	266.724	22198
AT5G11560	AT5G11560	61.9987	12364	58.6166	9708	60.7909	9911	55.0374	8546	56.8029	8155	50.4167	9006	63.1436	7831	67.6709	10926	70.3048	11423	51.6635	6728	55.6517	8746	56.0645	9896	54.118	9713	49.2248	8685	49.1172	9173	71.1456	11870	72.8987	11652	77.819	14464	58.3077	9111	55.8437	7585	56.6995	7501	51.2352	8747	53.862	8225	51.3524	8391
AT5G57870	eIFiso4G1	68.7203	12355	66.703	9961	63.9068	9395	52.7841	7392	54.2569	7024	55.9317	9010	74.6378	8345	69.7148	10149	72.1849	10576	53.8074	6318	58.0761	8230	55.6514	8858	49.1573	7956	49.2567	7837	47.7731	8046	68.4745	10301	72.4195	10439	73.4827	12315	61.6485	8680	60.939	7464	64.1551	7654	52.3129	8053	54.2514	7470	52.6926	7764
AT2G05620	PGR5	263.146	12336	271.973	10588	262.666	10067	245.46	8960	234.407	7911	233.748	9816	107.549	3136	101.081	3837	103.272	3945	335.197	10262	265.613	9813	294.942	12238	261.576	11036	265.734	11021	261.306	11473	148.53	5826	144.393	5426	122.885	5370	302.281	11104	288.777	9220	286.947	8924	272.696	10944	254.606	9140	262.987	10102
AT3G23000	CIPK7	131.633	12333	128.967	10035	134.014	10266	132.349	9656	156.478	10555	114.175	9583	47.9672	2795	46.9413	3561	46.2748	3533	136.536	8354	160.261	11833	124.03	10286	121.425	10239	13.8275	1147	98.4043	8635	49.0465	3845	48.3502	3632	41.3204	3609	115.53	8482	104.78	6687	99.1659	6164	107.477	8621	104.277	7482	111.58	8567
AT5G16110	AT5G16110	137.074	12333	143.192	10699	123.391	9077	142.838	10007	160.678	10407	148.272	11950	165.573	9264	167.892	12230	177.768	13032	95.5212	5613	115.177	8167	107.566	8566	143.937	11655	162.492	12934	139.692	11771	146.881	11057	163.275	11775	136.417	11440	88.7697	6259	83.7671	5134	87.9973	5253	90.9325	7004	102.685	7075	102.549	7561
AT5G01410	PDX1	155.76	12331	157.455	10352	161.435	10449	150.752	9293	133.49	7608	129.386	9176	107.974	5316	105.303	6750	90.1061	5813	217.91	11266	174.864	10910	200.524	14051	129.59	9234	124.221	8701	124.73	9248	103.672	6867	93.6197	5941	90.4519	6675	203.271	12610	55.8829	3014	182.692	9595	165.442	11213	135.837	8235	150.154	9741
AT2G47170	ARF1A1C	194.911	12326	188.469	9898	191.083	9879	176.342	8683	180.461	8215	183.009	10367	182.282	7168	181.978	9317	179.635	9256	188.04	7766	198.653	9900	187.943	10520	185.345	10549	161.381	9029	162.07	9599	189.615	10032	183.646	9309	188.404	11105	196.15	9720	192.47	8290	178.709	7497	185.126	10022	173.95	8424	186.188	9648
AT5G35170	AT5G35170	72.4065	12315	72.5905	10052	70.9816	9655	92.1852	11488	83.7426	9350	92.5204	13363	69.5162	7150	68.5332	9083	66.2828	9464	89.6763	9104	84.5453	10850	86.4891	11970	84.194	11982	94.4331	13062	93.2859	14003	68.5225	9807	61.0154	8097	57.8002	9683	85.501	11062	84.1594	9422	92.7256	10047	101.191	14029	90.3421	11363	89.6402	11318
AT1G08520	ALB1	84.7052	12304	85.2744	10287	91.687	10889	95.4435	10796	89.6865	9381	90.1669	11734	72.3316	6520	74.1083	8715	76.2829	9029	96.6519	9168	102.452	11728	103.586	13319	96.6906	12641	99.1927	12746	95.771	13030	68.0867	8276	73.4673	8553	66.444	8996	106.643	12138	105.871	10475	111.84	10777	89.2443	11097	89.8096	9990	91.12	10844
AT2G36880	MAT3	119.467	12302	113.883	9740	122.366	10302	138.713	11123	140.415	10409	110.92	10232	113.049	7240	113.67	9477	116.031	9736	150.539	10124	151.42	12288	147.385	13433	147.26	13649	136.375	12425	130.056	12546	119.433	10291	111.452	9200	124.876	11986	173.459	13997	168.266	11802	151.959	10382	165.344	14576	157.155	12393	168.073	14182
AT1G12240	ATBETAFRUCT4	89.2528	12301	95.6791	10869	90.1751	10136	202.46	21577	183.093	18283	203.775	24909	109.466	9395	122.96	13663	109.929	12343	119.989	10843	101.182	10964	130.629	15928	142.439	17548	184.064	22257	172.699	22361	98.1172	11256	85.5119	9405	81.4794	10432	110.976	11998	102.135	9669	96.4449	8815	78.31	9320	88.0844	9248	87.3835	9808
AT2G04030	CR88	74.9786	12265	82.7561	11109	70.2479	9395	122.117	15418	97.0378	11428	118.791	17407	108.801	10919	92.1521	12205	79.8226	10639	90.7334	9693	88.2399	11246	103.782	15027	77.7438	11322	77.1107	11046	74.411	11292	67.237	9078	76.2669	9915	66.3976	10124	105.313	13500	115.371	12753	120.075	13031	87.8049	12158	81.6589	10230	86.2608	11465
AT5G44190	GLK2	143.043	12259	151.466	10780	133.206	9333	209.62	13988	197.355	12176	176.806	13573	71.4391	3808	77.4424	5374	61.1263	4269	133.406	7466	106.304	7180	138.904	10537	107.588	8298	126.126	9563	117.354	9419	24.8917	1785	31.0911	2136	24.0475	1921	121.138	8135	110.379	6443	116.499	6624	129.486	9500	118.38	7769	131.028	9201
AT3G04400	emb2171	239.64	12242	241.143	10229	242.465	10124	215.416	8568	203.643	7489	208.636	9546	189.949	6034	190.117	7862	179.036	7452	331.735	11066	290.192	11680	316.035	14287	212.831	9787	195.135	8815	182.086	8708	226.765	9691	217.265	8897	211.14	10052	265.569	10630	243.984	8485	221.739	7516	167.936	7346	159.215	6226	174.299	7296
AT2G21390	AT2G21390	47.6934	12198	45.2982	9621	46.1239	9644	41.3233	8230	43.597	8027	39.6399	9082	56.623	9006	57.4312	11893	59.2361	12344	34.2452	5720	40.2199	8107	37.0792	8394	38.0247	8753	37.4208	8467	36.6095	8769	48.4785	10374	52.0831	10677	58.2237	13879	39.732	7963	39.2793	6842	41.8382	7099	36.5743	8008	40.6264	7957	37.3007	7817
AT4G16660	HSP70-17	62.3462	12182	55.2653	9006	63.9918	10202	47.5537	7229	48.0315	6779	52.1648	9115	57.1502	6976	55.5578	8829	53.6374	8513	49.0957	6213	59.0983	9025	52.5558	9080	47.791	8272	45.4903	7810	43.7829	7979	48.6425	7932	47.989	7476	48.6663	8811	53.8217	8207	58.5761	7726	59.1932	7647	51.9746	8677	50.5224	7531	48.8454	7819
AT2G40270	AT2G40270	109.517	12180	67.3625	6235	126.782	11562	62.3455	5424	135.444	10894	114.249	11412	85.1018	5871	102.817	9239	117.402	10677	82.1856	6011	101.77	8962	90.3753	8940	158.685	16006	143.868	14212	148.842	15552	103.43	9657	64.2575	5745	137.657	14309	84.6409	7423	53.4844	4087	53.0535	3941	166.301	15863	96.5896	8282	158.915	14560
AT2G01850	EXGT-A3	132.702	12153	134.896	10128	112.079	8185	204.727	14169	187.533	11880	227.042	17897	196.759	11497	198.345	14487	165.615	11850	130.849	7720	118.035	8410	141.079	11249	96.9291	7683	112.037	8869	97.5112	8100	101.73	7743	98.7342	7155	107.376	8843	119.079	8363	107.95	6658	113.587	6860	60.3344	4684	70.935	4827	65.1066	4753
AT3G07100	ERMO2	50.6695	12126	47.458	9417	45.5892	8912	48.5498	9018	47.5876	8214	47.5403	10194	65.3476	9719	63.6832	12324	66.8022	13071	30.2281	4718	35.5857	6710	32.497	6888	36.7728	7934	40.7863	8655	37.7605	8439	47.6692	9559	50.5481	9768	52.8581	11802	35.3033	6626	35.876	5880	38.1925	6071	37.1588	7636	41.214	7566	37.5833	7402
AT2G17040	anac036	201.79	12111	245.752	12269	258.768	12694	208.159	9744	287.178	12416	218.728	11766	131.639	4922	152.321	7415	151.291	7399	153.816	6023	173.261	8183	185.421	9850	314.601	16984	226.635	12031	248.392	13958	131.446	6611	204.31	9832	217.139	12155	114.521	5388	145.847	5961	113.4	4513	207.623	10673	279.558	12852	221.278	10892
Arabidopsis_thaliana_newGene_121	--	35.4344	12110	25.176	7324	28.6638	7831	24.456	6624	26.9312	6716	22.3809	7059	39.9961	8833	6.64289	1906	21.3721	6146	17.1476	3794	12.7604	3011	16.739	4470	30.5658	9959	12.8069	3334	81.9323	30450	5.19735	1480	19.908	5466	73.3632	17598	6.77709	1610	20.8368	4298	18.3727	3695	41.1311	11346	19.0006	4379	13.1281	3629
AT2G29650	ANTR1	109.336	12067	95.2131	8727	89.8066	8092	87.4038	7518	87.7937	6996	77.6633	7733	20.8065	1443	21.5512	2012	18.8929	1699	107.402	7757	84.8568	7387	90.8542	8859	94.9401	9407	73.9657	7351	76.5141	7952	15.3602	1482	14.7181	1359	12.3761	1330	106.974	9277	105.031	7922	92.3262	6795	98.7507	9286	108.209	9179	94.6392	8593
AT5G16880	AT5G16880	116.639	12061	107.149	9190	111.68	9440	95.9227	7740	103.873	7739	95.3911	8814	126.583	8133	119.141	10064	119.909	10231	86.0177	5879	98.2846	8041	80.5186	7397	92.9637	8723	94.6371	8829	86.0889	8441	126.495	11140	130.885	11016	121.648	11900	85.2203	6985	84.8803	6139	90.5761	6319	81.839	7392	93.9194	7622	87.6698	7559
AT3G25520	ATL5	158.165	12058	162.323	10277	174.28	10863	133.164	7904	131.134	7197	132.361	9039	153.368	7271	130.571	8060	127.292	7908	272.724	13578	214.226	12871	261.089	17619	120.706	8283	118.285	7979	122.916	8777	167.526	10687	139.81	8545	139.953	9946	223.737	13366	206.846	10742	215.058	10878	111.739	7293	94.5626	5521	108.227	6761
AT1G05190	emb2394	211.047	12045	224.446	10638	220.636	10295	209.61	9315	188.781	7756	207.157	10591	248.486	8819	227.847	10529	210.39	9784	303.474	11311	240.751	10828	276.093	13947	233.165	11977	241.553	12197	239.325	12792	275.309	13146	256.907	11753	231.057	12291	297.523	13306	293.966	11427	305.345	11561	248.107	12122	212.359	9281	247.29	11565
AT2G18020	EMB2296	203.361	12041	231.27	11051	223.206	10805	206.947	9541	179.198	7638	203.482	10792	168.845	6217	167.446	7961	160.719	7754	314.347	11948	276.671	12838	321.529	16493	210.925	10974	175.616	9199	163.296	9055	194.164	9355	183.596	8713	179.251	9892	248.05	11509	255.233	10293	212.849	8361	154.091	7735	146.668	6650	163.305	7923
AT2G21870	MGP1	179.105	12026	168.942	9421	177.454	9741	159.541	8342	150.225	7261	164.066	9869	223.285	9323	212.365	11545	210.229	11501	173.507	7609	171.7	9085	160.183	9520	130.857	7908	129.685	7704	128.145	8059	214.595	12055	188.252	10132	193.004	12079	172.664	9085	173.689	7943	176.326	7855	129.134	7423	113	5811	129.655	7134
AT2G42750	AT2G42750	138.458	11999	96.1845	7620	99.1489	7495	107.986	7913	118.48	7402	93.5007	8626	64.8766	3677	78.1712	5428	54.0298	4515	87.2269	5568	98.5834	7213	111.297	8601	121.042	9324	136.848	10474	94.4915	8597	39.2749	3296	52.0087	3700	45.9581	3700	116.957	8045	76.3415	5391	111.555	6413	112.095	9369	98.7864	7200	101.295	7979
AT2G25490	EBF1	70.5135	11996	79.416	11220	78.0675	10858	73.4736	9733	88.556	10845	119.165	18159	97.944	10362	133.609	18403	160.774	22284	68.8167	7645	85.7166	11491	76.7192	11552	86.4398	13234	84.9189	12781	86.406	13767	53.369	7596	62.0681	8464	77.7426	12327	81.419	10854	79.5948	9223	84.2461	9508	103.308	15045	111.905	14578	103.822	14472
AT1G75750	GASA1	294.562	11991	294.52	9959	246.617	8208	908.881	28812	990.681	29035	1230.94	44887	1154.36	29225	1460.16	48129	1069.26	35468	202.795	5392	205.994	6608	206.876	7455	695.817	25493	935.204	33681	698.669	26638	2471.5	84177	1740.93	56810	1920.96	72886	176.08	5618	193.919	5376	183.994	4970	516.203	17990	564.206	17588	579.531	19331
AT1G23490	ATARFA1A	199.689	11970	208.992	10404	204.706	10032	169.893	7930	193.894	8367	172.753	9276	233.476	8703	237.703	11536	265.848	12984	192.229	7525	207.133	9785	190.702	10118	208.343	11240	186.38	9884	182.278	10233	193.432	9701	189.065	9084	219.13	12242	186.293	8750	181.58	7413	162.15	6448	187.34	9613	195.87	8991	197.819	9716
AT1G55450	AT1G55450	151.093	11967	205.405	13740	255.018	16822	182.77	11467	253.592	14673	219.695	15811	124.776	6275	160.616	10510	208.407	13631	180.052	9466	232.904	14783	124.867	8686	568.105	41239	423.434	30133	362.403	27107	249.403	16753	214.321	13593	203.117	14892	174.151	10854	219.612	12039	201.813	10754	525.201	36215	657.434	40583	568.758	37566
AT5G38990	AT5G38990	70.3686	11962	69.3711	9794	71.6091	9952	58.9522	7804	58.1874	7121	57.1698	8706	63.2157	6683	68.5208	9431	61.2055	8478	68.8408	7643	70.1106	9393	68.8703	10363	68.2964	10449	66.3943	9986	68.9823	10983	80.4135	11437	86.4686	11782	81.2046	12866	69.5266	9262	72.1619	8355	70.2732	7925	68.8884	10025	74.4528	9692	68.5888	9554
AT3G04790	AT3G04790	101.529	11948	98.0699	9585	18.0827	1740	12.6209	1157	10.9024	924	69.6728	7345	97.1266	7108	90.3094	8605	13.1149	1258	20.0413	1541	18.255	1693	19.4384	2025	12.1064	1283	12.4565	1297	77.6151	8555	15.8442	1561	97.9069	9236	93.9394	10304	20.3329	1875	134.08	10747	19.9846	1561	15.5158	1564	13.7719	1242	97.407	9393
AT3G52430	PAD4	101.301	11946	103.416	10128	109.191	10528	68.7536	6314	84.8644	7205	74.2315	7842	53.8685	3951	68.0723	6500	72.9572	7010	74.6581	5750	99.2153	9221	76.992	8037	115.665	12276	95.1598	9929	95.5119	10549	81.209	8013	100.49	9499	120.784	13276	79.3051	7329	84.6563	6800	82.4522	6451	96.6339	9756	124.911	11280	100.921	9752
AT4G09010	APX4	152.989	11944	152.864	9911	174.546	11141	159.179	9677	140.254	7883	158.365	11075	69.8555	3392	60.0429	3796	56.7081	3608	203.755	10388	177.483	10920	185.012	12785	152.807	10737	154.911	10700	154.921	11327	62.2833	4069	62.9742	3941	57.4661	4182	209.1	12792	218.504	11619	224.927	11650	184.975	12363	157.117	9393	176.217	11273
AT3G51840	ACX4	105.483	11920	99.2198	9353	91.7307	8524	133.377	11914	133.166	10909	143.087	14603	135.845	9611	124.388	11460	141.047	13022	76.3561	5723	95.7258	8543	84.323	8508	99.8574	10180	124.034	12467	108.541	11484	163.935	15275	162.808	14579	152.377	15805	78.1688	6963	78.7142	6068	81.0861	6137	67.6253	6535	78.1333	6764	80.9276	7499
AT4G11260	ATSGT1B	134.06	11914	136.508	10075	135.397	9838	103.891	7190	107.678	6889	109.047	8681	135.907	7511	130.386	9382	132.7	9609	118.12	6856	126.979	8894	119.86	9429	104.644	8370	100.343	7890	99.0295	8243	145.843	10845	141.137	10054	143.442	11882	124.373	8662	128.063	7752	129.124	7613	106.393	8095	106.836	7271	109.459	7971
AT3G55410	AT3G55410	55.7215	11884	49.5927	8785	57.4492	10013	41.0079	6811	40.415	6205	38.4092	7323	52.2058	6925	52.2593	8994	54.5696	9483	35.7687	4983	44.3363	7452	39.4901	7455	51.4091	9866	40.9559	7728	44.9447	8978	59.6299	10637	62.535	10691	69.5453	13818	46.2375	7728	50.3221	7310	50.344	7123	51.7327	9446	59.1192	9656	53.899	9419
AT5G40780	LHT1	113.727	11873	115.377	9975	115.707	9896	99.0208	8059	118.619	8938	98.9931	9308	158.823	10249	151.722	12790	167.547	14249	62.7933	4320	134.74	11107	69.6278	6471	197.306	18648	142.701	13276	140.199	13818	230.356	20098	232.11	19469	236.115	22987	100.173	8229	95.2972	6826	92.2295	6434	198.725	17839	238.479	19179	226.608	19468
AT1G74910	AT1G74910	65.2762	11861	72.2161	7100	60.9831	5960	101.428	9421	104.54	8994	122.245	13158	68.2197	5028	76.5255	7445	69.1937	6736	75.9893	5918	72.9119	6841	74.957	7972	73.3456	7922	96.479	10258	72.314	8065	72.9584	7577	75.4041	7262	74.3858	8329	69.7303	6497	75.5072	6178	72.4781	5755	73.7673	7535	79.2895	7295	80.5726	7934
AT3G24170	ATGR1	97.1447	11815	93.7105	9446	94.8068	9391	82.0473	7788	75.8405	6597	74.0671	8089	75.6178	5738	70.661	6896	69.7881	6952	83.3624	6560	96.189	9185	89.574	9551	60.0083	6507	60.8772	6466	57.6522	6492	60.7254	6180	59.8084	5862	65.6969	7376	94.2698	8906	108.014	8934	86.651	6940	67.2421	6886	60.8916	5595	61.0147	6021
AT5G64570	XYL4	76.8914	11744	80.5361	10218	57.7116	7210	77.8013	9253	79.4451	8737	87.0084	11903	228.869	21766	235.807	29193	231.712	28832	39.6132	3953	51.1006	6152	49.892	6744	48.3519	6643	63.1127	8528	61.7698	8840	254.587	32542	243.249	29753	226.623	32240	46.7604	5601	49.0302	5103	44.604	4526	29.6332	3878	31.0917	3640	28.8473	3614
AT3G03780	ATMS2	73.6101	11741	72.041	9543	83.3672	10872	131.875	16378	123.027	14126	95.4339	13635	46.6748	4630	43.083	5564	36.0323	4684	153.184	15956	119.678	15044	131.556	18572	110.353	15842	111.006	15664	105.816	15807	32.7403	4370	29.3396	3752	27.804	4134	133.32	16663	133.973	14554	129.887	13744	136.822	18683	117.5	14352	124.701	16298
AT5G05730	ASA1	89.8408	11736	64.397	6984	73.397	7984	87.1765	8872	76.2557	7155	67.0825	7853	150.177	12107	133.225	14958	138.431	14661	35.7669	3048	59.9122	6147	32.018	3731	73.2014	8606	73.1717	8405	72.9274	9026	113.214	12439	100.2	10298	123.022	14926	48.8659	5010	48.7085	4338	40.1127	3468	58.0168	6398	72.7163	7668	68.8046	7353
AT1G78570	RHM1	78.009	11728	70.4764	8799	75.8774	9326	64.2267	7519	61.1865	6622	55.188	7432	64.797	6058	65.5039	7974	60.9595	7467	64.7123	6354	74.7643	8858	63.7955	8489	52.6162	7120	53.7368	7148	48.262	6796	66.9501	8422	64.8058	7810	72.4943	10158	81.2819	9576	85.4566	8751	78.8366	7863	62.7403	8075	60.3523	6948	62.1804	7660
AT5G53170	FTSH11	68.6624	11681	69.3447	9797	67.9203	9447	96.4087	12771	89.4293	10952	94.3146	14372	70.312	7438	74.2919	10233	68.4738	9491	64.6908	7187	63.5077	8514	65.4811	9860	77.7944	11911	80.7124	12148	76.5851	12202	61.1518	8704	64.7181	8825	61.4261	9740	64.9668	8661	68.9023	7984	68.8975	7776	69.3931	10106	70.4472	9177	65.3067	9104
AT5G63160	BT1	126.749	11670	167.942	12715	151.471	11501	228.92	16175	205.146	13262	295.28	23753	273.024	15668	335.33	24485	337.048	24350	180.703	10616	175.147	12429	217.023	17361	337.427	27204	366.069	29129	377.648	31580	104.859	8000	128.225	9114	109.901	8965	180.575	12648	177.868	10849	179.193	10759	144.065	11253	227.78	15578	196.801	14710
AT1G55960	AT1G55960	108.862	11655	111.732	9944	89.1272	7778	105.222	8673	103.61	7900	97.8276	9350	21.271	1410	20.2974	1747	18.9208	1633	115.263	8016	124.539	10468	122.691	11581	82.1977	7916	89.6555	8487	81.3381	8080	19.559	1730	20.8509	1770	17.117	1687	151.968	12737	115.793	8419	127.452	8952	93.3281	8533	77.1967	6332	83.1408	7271
AT4G16980	AT4G16980	227.71	11606	212.837	9009	237.929	9915	269.76	10706	258.242	9475	295.175	13476	184.917	5861	207.377	8558	142.087	5901	450.444	14993	343.804	13809	393.789	17765	277.926	12749	247.136	11144	232.209	11084	154.488	6588	139.758	5710	119.781	5690	350.855	14013	323.084	11216	278.298	9410	250.755	10941	240.541	9388	223.888	9351
AT1G50480	THFS	83.6524	11586	80.0119	9203	69.0168	7815	117.779	12702	113.562	11323	116.352	14435	131.796	11351	129.877	14564	120.864	13639	55.6567	5034	64.1397	7001	58.38	7157	78.6999	9810	94.1542	11537	80.9689	10503	124.015	14371	118.302	13133	119.315	15402	60.2313	6537	58.6999	5538	60.9748	5603	64.3897	7635	67.5642	7166	72.952	8279
AT2G33040	ATP3	135.249	11574	126.407	8984	139.681	9773	110.904	7391	102.11	6291	112.235	8604	155.836	8293	148.58	10295	147.557	10289	127.611	7132	124.576	8402	126.936	9615	91.8873	7077	93.2414	7060	93.3487	7482	148.862	10659	141.864	9731	144.989	11565	129.978	8716	127.529	7433	130.235	7394	93.0522	6817	85.8273	5625	93.5494	6560
AT1G27770	ACA1	54.4016	11567	55.7384	9842	62.5658	10877	35.6999	5906	56.8452	8700	47.36	9019	25.8965	3423	35.5295	6115	60.2894	10445	35.3077	4898	50.3575	8438	39.976	7525	82.1386	15707	69.1403	13006	74.44	14823	40.2085	7146	52.9217	9020	84.8105	16804	44.711	7449	42.1464	6097	45.7496	6450	75.7623	13789	90.8435	14782	72.8227	12687
AT3G61580	AT3G61580	98.3844	11566	106.204	10369	117.127	11258	123.913	11343	144.604	12238	145.391	15311	75.3626	5510	88.0445	8381	88.4572	8473	115.593	8875	117.17	10855	131.795	13714	161.882	17128	160.732	16718	159.723	17586	89.74	8827	86.5863	8159	94.6947	10376	131.709	12133	124.419	9962	136.374	10636	144.633	14556	167.406	15071	166.681	16057
AT4G35310	CPK5	83.7281	11545	84.5332	9682	102.358	11555	70.5699	7586	65.9288	6557	82.3396	10199	71.3409	6144	83.5511	9371	89.2638	10047	90.9621	8203	114.553	12459	80.1486	9792	94.5749	11738	89.6125	10947	92.4253	11966	107.821	12451	114.076	12619	109.869	14136	101.73	11002	98.9443	9306	109.156	9995	105.5	12465	120.889	12778	108.17	12248
AT1G19000	AT1G19000	131.193	11528	120.68	8826	112.58	8054	205.757	14203	204.249	12974	190.615	15016	143.448	7945	141.211	10140	128.204	9295	129.071	7185	117.428	8121	113.827	8843	141.05	11126	161.379	12560	128.511	10554	110.064	8160	108.072	7667	97.7345	8055	108.245	7466	101.496	6115	99.602	5816	112.434	8488	113.292	7644	113.074	8173
AT5G60900	RLK1	68.9929	11514	71.3713	9892	74.1635	10119	60.7856	7899	74.4966	8950	56.6343	8466	56.2992	5843	59.5454	8046	63.9722	8699	57.4401	6260	69.5966	9153	62.981	9303	91.4036	13728	81.2711	11999	77.322	12085	106.877	14923	118.309	15825	100.297	15600	63.4718	8300	67.1573	7634	68.7486	7611	99.6044	14230	113.215	14468	102.749	14050
AT4G01800	AGY1	57.4606	11486	58.3226	9690	54.4946	8915	58.6574	9138	54.7843	7895	57.777	10345	53.4642	6648	51.4299	8334	53.5172	8718	58.463	7631	60.0939	9466	63.0458	11154	57.5541	10353	55.4759	9818	56.7066	10616	50.6326	8467	55.203	8846	48.7676	9095	57.4814	9003	59.563	8109	64.5398	8557	50.2841	8605	53.4088	8175	49.4502	8099
AT4G17330	ATG2484-1	28.1229	11474	27.54	9328	25.8771	8649	28.1597	9068	27.3421	8021	26.5472	9826	28.7568	7399	31.6055	10455	34.2911	11404	20.9914	5673	22.1121	7195	24.0052	8776	21.3186	7923	23.7986	8592	22.0659	8546	21.5735	7465	22.9695	7616	25.6546	9885	26.1813	8467	27.261	7564	31.7104	8699	24.6729	8730	27.802	8796	23.6264	7999
AT2G42690	AT2G42690	135.262	11468	132.818	9352	126.543	8772	148.229	9786	120.958	7383	135.427	10285	115.482	6089	117.703	8080	100.306	6929	128	7087	117.714	7865	122.114	9164	94.3432	7199	100.803	7561	91.0816	7233	97.9509	6949	99.3675	6753	86.6931	6851	122.313	8126	126.483	7304	124.714	7015	95.8822	6960	86.2378	5599	89.4862	6217
AT5G15950	SAMDC2	107.223	11468	114.292	10158	102.687	8979	45.1867	3763	47.6765	3670	32.0761	3078	9.84919	658	7.9401	690	6.71971	586	121.417	8483	108.67	9156	141.704	13425	54.5844	5251	63.7253	6034	65.7315	6587	5.02138	454	4.93765	427	5.52949	555	128.767	10788	138.684	10103	124.82	8856	117.948	10802	101.166	8291	96.4491	8461
AT5G11500	AT5G11500	161.192	11466	190.429	11796	151.541	9059	154.839	8993	137.483	7145	133.984	8729	183.405	8507	152.838	8719	152.238	8974	152.809	6599	142.461	7980	169.102	11162	131.092	7364	128.041	7402	123.619	8279	171.822	9211	169.292	8772	165.005	9799	131.447	7327	138.665	6719	126.235	5918	114.364	6363	116.988	6367	118.914	6943
AT1G18080	ATARCA	138.313	11465	136.1	9369	138.232	9368	116.04	7490	101.466	6055	114.044	8468	101.696	5242	104.782	7032	96.6594	6529	168.462	9119	153.015	9996	169.882	12464	90.9486	6785	83.2451	6105	84.2736	6543	100.184	6948	102.547	6814	100.309	7750	152.876	9930	145.066	8190	135.114	7430	75.6913	5372	72.956	4631	82.7287	5619
AT1G31540	AT1G31540	65.3553	11459	67.8413	9994	73.7685	10532	66.6329	9064	72.2112	9059	64.2618	10136	52.4392	5753	58.1723	8280	63.5603	9000	51.5571	6032	58.4238	8212	61.7256	9570	64.4907	12743	73.355	11353	74.5936	12101	50.9257	7617	59.7925	8539	68.1283	11018	64.1777	8799	71.5296	8512	71.6513	8267	75.4817	11419	96.5691	12921	69.575	10202
AT1G01790	KEA1	40.5211	11455	40.6346	8964	45.8453	10614	35.3157	7824	32.7416	6233	33.8707	8695	27.6551	5141	26.5549	6153	22.8115	5251	46.5788	8079	47.2844	9932	49.1699	11604	41.6345	10966	43.1287	10174	44.4085	11226	22.3923	4990	26.2313	5586	22.373	6022	55.2878	11494	57.5295	10376	61.0274	10759	48.7849	11371	50.7034	10318	47.7865	10387
AT1G80180	AT1G80180	246.954	11441	262.183	10088	201.655	7638	284.913	10278	258.118	8609	268.65	11149	268.289	7730	246.87	9260	239.926	9057	195.855	5926	196.324	7168	199.342	8175	195.717	8161	224.04	9183	181.628	7881	161.003	6241	155.256	5766	121.764	5258	186.979	6788	157.257	4962	169.227	5202	127.823	5070	146.392	5194	136.806	5194
AT1G14740	OBE3	75	11436	76.2449	9655	72.6813	9061	72.455	8603	87.4285	9597	78.2095	10682	93.0317	8821	89.4962	11049	100.963	12543	50.1111	4990	58.2141	6995	55.204	7451	96.2669	13211	96.2526	12984	92.004	13138	90.594	11557	105.941	12948	105.562	15002	53.5286	6396	56.1461	5831	59.8347	6053	68.0377	8881	85.9221	10033	75.4605	9428
AT3G50770	CML41	227.598	11434	253.32	10568	189.565	7786	214.513	8391	197.278	7135	195.571	8801	153.2	4786	139.554	5676	146.199	5984	173.802	5702	267.496	10590	243.724	10837	281.538	12729	218.702	9720	213.352	10038	154.381	6489	164.193	6612	161.13	7545	232.906	9168	242.987	8314	192.54	6417	214.604	9229	242.384	9324	224.772	9253
AT3G02020	AK3	84.8069	11424	87.8377	9821	78.0894	8584	106.714	11169	103.056	9974	78.1321	9405	95.117	7974	78.5473	8558	66.755	7310	89.9974	7908	76.0138	8055	81.9569	9755	71.4005	8686	77.6456	9248	83.9602	10593	82.3871	9299	55.6987	6016	53.7483	6754	81.6724	8601	82.3108	7533	80.9954	7220	86.8269	10023	74.1936	7662	87.1064	9629
AT2G35370	GDCH	233.026	11422	224.005	9118	321.91	12900	227.348	8677	202.083	7131	235.665	10347	469.534	14311	420.357	16682	301.273	12032	319.607	10230	238.974	9231	272.948	11842	237.352	10471	259.777	11265	260.236	11946	411.642	16881	390.369	15337	339.419	15506	292.504	11235	283.155	9453	287.192	9339	282.442	11852	232.681	8734	252.758	10152
AT4G30530	AT4G30530	181.062	11406	158.825	8309	165.409	8519	263.22	12911	241.133	10935	224.551	12671	314.295	12312	262.834	13405	267.914	13751	157.943	6498	169.773	8428	134.9	7522	291.411	16521	262.844	14649	289.173	17060	359.199	18931	296.61	14976	347.881	20425	172.662	8523	172.562	7404	154.124	6441	298.871	16117	322.398	15552	324.477	16748
AT3G13920	EIF4A1	103.601	11398	220.48	20157	218.657	19682	155.629	13344	172.649	13684	81.7159	8060	157.925	10811	150.975	13457	160.666	14415	196.705	14143	208.315	18073	209.092	20376	170.922	16939	160.743	15658	152.325	15702	154.866	14267	155.493	13725	79.4596	8153	99.4715	8581	203.067	15230	201.219	14700	82.0496	7734	85.505	7207	73.6923	6645
AT3G09630	RPL4A	119.588	11387	120.931	9563	121.023	9423	95.5542	7085	86.2612	5913	96.4492	8228	101.425	6006	99.7312	7689	90.8875	7052	143.377	8916	146.869	11021	154.163	12993	88.0925	7550	85.5752	7210	77.9526	6952	108.719	8662	107.806	8228	107.771	9566	132.471	9885	135.208	8769	126.857	8014	76.1126	6205	70.3881	5133	82.191	6413
AT2G34480	RPL18AB	226.465	11377	220.537	9201	214.265	8800	211.052	8256	200.174	7239	215.632	9703	208.856	6525	203.243	8267	188.135	7701	329.506	10810	294.486	11658	298.986	13294	204.308	9237	185.797	8258	171.183	8054	243.747	10245	225.066	9063	220.003	10301	267.788	10541	249.277	8529	227.893	7595	165.484	7117	146.998	5655	176.636	7271
AT4G03520	ATHM2	201.744	11371	216.947	10162	211.936	9769	185.511	8144	167.575	6800	194.865	9842	320.196	11223	332.351	15170	305.745	14048	207.929	7653	186.225	8269	196.411	9803	158.878	8063	160.552	8008	150.127	7925	349.177	16469	322.053	14554	308.646	16223	194.785	8604	204.637	7859	182.537	6827	169.96	8204	148.181	6396	162.728	7518
AT3G59970	MTHFR1	90.1079	11351	77.8842	8173	92.9688	9578	104.046	10226	101.066	9092	91.5495	10339	106.482	8351	93.405	9535	84.7258	8721	122.791	10136	120.293	11973	121.515	13538	100.204	11375	102.55	11429	100.385	11834	88.1217	9264	84.2271	8508	83.687	9818	134.852	13306	127.47	10961	131.677	11000	113.548	12260	103.748	10018	110.356	11412
AT4G04570	CRK40	88.5728	11349	86.0176	9132	97.6736	10171	63.6952	6322	76.1806	6998	62.7133	7181	51.0835	4065	50.0984	5197	54.2951	5661	69.1414	5743	78.0719	7868	73.4463	8304	79.2876	9086	71.0801	8004	72.5886	8676	63.3173	6744	74.0267	7571	70.9438	8507	77.15	7697	77.6116	6744	75.5032	6390	89.0816	9708	82.6138	8088	78.6347	8219
Arabidopsis_thaliana_newGene_103	--	38.3806	11339	25.9272	8101	30.0472	7258	42.6481	9811	61.5513	15407	91.3692	28767	222.05	49150	54.9444	17921	73.3311	20823	61.8924	11941	1.60694	492	8.49925	3019	101.044	30989	52.6886	16057	215.993	69163	390.881	112178	187.415	53059	36.923	13871	17.9242	4763	3.45085	766	48.5348	10915	146.597	37109	110.705	29074	106.124	30375
AT3G44300	NIT2	130.526	11337	126.749	9143	76.8174	5455	87.5974	5925	89.8545	5619	77.3802	6021	54.0357	2919	47.6123	3349	47.8387	3386	16.6023	942	25.3253	1734	30.0768	2313	13.6413	1067	26.0089	1999	32.7385	2664	51.2443	3724	61.9913	4316	47.1922	3821	23.0928	1572	32.8849	1946	37.9044	2185	7.83689	583	11.913	793	13.1843	939
AT5G48300	ADG1	97.8855	11328	99.2982	9544	109.25	10337	90.1521	8124	79.0257	6584	88.1708	9141	88.7009	6384	92.2643	8646	82.2406	7755	97.8907	7399	105.544	9626	108.507	11115	77.9723	8122	78.2279	8010	81.87	8874	70.1516	6793	75.5468	7008	71.3621	7698	114.215	10358	119.151	9392	122.295	9390	102.633	9778	78.0037	6913	90.064	8259
AT1G09210	CRT1b	106.338	11327	88.3123	7812	100.977	8793	94.8645	7868	89.6429	6874	101.846	9717	113.819	7539	109.819	9471	107.502	9330	79.0621	5500	105.921	8891	82.1664	7747	69.0904	6623	66.2278	6241	63.4299	6328	92.8598	8276	84.5809	7221	79.9509	7937	81.1368	6772	76.1724	5526	66.8699	4726	65.0391	5931	58.5133	4773	70.3392	6139
AT2G42590	GRF9	148.185	11314	134.243	8570	139.94	8749	142.609	8466	153.869	8478	142.768	9800	155.404	7385	146.403	9090	162.019	10105	122.545	6116	139.22	8355	121.983	8274	133.519	9191	131.393	8873	125.844	9019	127.646	8172	137.228	8409	128.161	9153	132.625	7933	130.816	6796	132.631	6724	134.823	8826	136.887	8011	141.411	8855
AT2G35680	DSP8	102.947	11311	99.902	9116	87.4902	7859	122.28	10462	122.331	9676	113.801	11200	120.333	8222	121.067	10770	122.701	10985	74.6749	5358	88.8424	7693	79.7173	7753	98.2591	9716	105.146	10221	93.4909	9620	106.064	9750	104.782	9228	96.8518	9918	85.2315	7338	82.8252	6198	78.8491	5748	91.5616	8612	100.029	8416	96.5802	8695
AT5G51110	AT5G51110	199.004	11308	213.008	10053	191.995	8920	188.241	8330	182.595	7470	184.091	9371	136.167	4812	140.17	6450	121.295	5617	245.005	9093	242.778	10873	235.494	11845	184.366	9427	179.864	9042	175.243	9327	166.651	7924	175.712	8004	149.331	7910	257.678	11473	253.535	9812	250.238	9434	205.315	9987	190.648	8295	205.95	9589
AT2G41900	AT2G41900	64.0691	11290	70.6536	10340	65.0434	9371	69.4469	9530	70.6462	8962	72.3401	11419	60.9874	6684	61.5266	8779	61.8539	8881	53.7728	6188	49.5557	6882	60.5863	9450	56.1741	8909	60.4725	9428	58.7856	9702	72.555	10698	71.5365	10105	71.3836	11725	53.8252	7433	58.1297	6977	57.995	6780	67.8643	10238	60.2037	8124	68.0084	9820
AT2G39800	P5CS1	58.587	11251	66.7617	9026	61.8083	9281	90.5144	11698	106.373	13492	118.183	17629	37.2683	4085	38.6663	5523	51.4946	7394	79.1126	8675	60.4982	9228	88.5721	13105	53.7807	8529	83.1629	11966	88.1542	14675	176.798	24560	181.619	24428	155.505	28139	78.5744	11025	66.0678	8194	71.7924	9188	60.7242	8705	53.5654	7228	52.6288	7666
AT1G07650	AT1G07650	54.826	11239	48.8153	8260	53.1639	8856	43.067	6833	49.8141	7298	47.4219	8684	51.1582	6443	50.4528	8296	53.8079	8949	32.9721	4378	50.1291	8006	36.1231	6559	48.6965	8998	51.1097	9224	47.4325	9090	56.5242	9624	61.9919	10156	58.6477	11174	43.7184	6944	45.3892	6300	49.3464	6700	45.1656	7877	57.5461	9037	53.0121	8898
AT4G27800	TAP38	128.417	11238	138.194	10037	131.818	9425	102.077	6925	104.268	6560	100.499	7858	197.622	10820	215.201	15274	198.243	14093	105.514	6000	115.915	7913	114.227	8757	95.8758	7478	90.4749	6981	91.2776	7408	185.025	13525	187.477	13114	177.352	14444	102.978	7026	100.94	6014	101.025	5804	100.128	7506	95.1324	6345	99.4436	7135
AT3G62870	RPL7AB	175.551	11230	178.429	9479	171.675	8979	151.701	7557	143.966	6630	164.4	9421	136.996	5450	134.534	6968	129.181	6733	256.776	10727	234.059	11799	262.457	14860	156.345	9001	148.638	8412	133.571	8003	143.419	7676	131.701	6753	126.897	7566	222.012	11129	214.515	9346	216.702	9197	120.56	6602	107.724	5277	123.971	6498
AT3G27820	ATMDAR4	103.413	11217	111.257	10022	90.7672	8049	110.863	9364	114.595	8948	104.647	10168	151.246	10202	141.374	12416	139.257	12307	100.864	7145	102.171	8734	106.823	10256	95.9768	9369	99.1827	9518	94.8646	9637	143.019	12979	145.968	12691	126.255	12764	102.506	8713	106.787	7889	108.108	7779	102.502	9518	94.4688	7847	103.81	9227
AT1G73260	ATKTI1	200.201	11206	186.061	8649	111.868	5120	221.876	9671	164.093	6612	172.434	8646	274.434	9553	224.534	10176	241.508	11014	78.7888	2880	113.318	4999	81.0441	4016	49.5877	2498	99.4004	4923	122.402	6417	333.612	15623	314.5	14110	312.625	16309	82.4245	3616	91.5764	3492	79.2535	2943	32.5129	1558	33.2115	1424	42.5169	1950
AT1G67280	AT1G67280	123.223	11200	128.544	9703	121.172	9004	109.15	7725	97.5419	6382	110.744	9016	130.987	7404	119.546	8797	121.734	9015	100.69	5977	113.217	8109	104.265	8388	99.0804	8105	109.525	8807	101.747	8661	115.066	8750	119.77	8726	115.611	9794	106.778	7605	117.482	7273	111.869	6746	98.9648	7700	94.2475	6560	106.206	7910
AT4G22670	AtHip1	106.577	11178	105.566	9189	111.855	9587	73.1215	5969	69.6548	5258	73.4357	6901	98.0043	6391	98.459	8358	82.0965	7000	89.2177	6088	97.5848	8063	98.1213	9106	60.8301	5740	55.8115	5177	49.8311	4875	84.6776	7427	81.3133	6837	84.4778	8255	99.8587	8205	101.838	7271	88.1588	6122	62.6849	5627	60.2195	4837	61.5716	5289
AT5G45110	NPR3	77.4942	11178	87.9469	10550	88.514	10447	81.3577	9135	101.463	10563	89.8661	11616	95.3456	8573	124.061	14531	144.192	16957	79.309	7469	90.2231	10248	79.3054	10133	86.068	11177	78.73	10057	75.2775	10181	56.0425	6777	80.0968	9296	130.974	17667	68.716	7763	72.9581	7163	66.7464	6392	49.568	6120	72.8613	8059	52.503	6214
AT2G13560	NAD-ME1	82.5052	11150	75.1035	8429	78.5461	8678	74.7572	7867	70.2608	6836	71.5352	8660	84.9449	7139	83.9745	9188	81.9505	9024	60.5263	5342	75.4269	8033	61.5997	7369	68.2878	8306	71.7937	8584	67.8332	8586	82.256	9301	80.5156	8722	83.661	10538	77.3123	8187	78.7692	7250	78.7402	7060	72.9161	8436	77.5063	8021	76.3748	8458
AT5G47690	AT5G47690	34.2855	11150	32.0099	8643	30.2129	8032	34.5664	8751	32.3628	7576	30.9619	9017	36.2471	7329	36.7669	9678	38.3631	10162	22.6744	4818	28.0491	7187	25.6468	7380	26.847	7855	30.2835	8710	27.6383	8416	29.9612	8150	31.7303	8270	32.9866	9995	28.8365	7347	30.5362	6761	34.616	7466	27.3085	7601	30.8232	7674	27.5544	7340
AT5G23020	MAM-L	101.795	11149	86.1307	7797	104.549	9367	137.983	11761	125.223	9867	119.66	11740	92.8101	6310	79.9532	7081	78.1699	6970	109.27	7815	115.33	9833	97.9142	9493	109.96	10735	104.564	10045	97.3429	9916	60.0301	5501	57.7662	5070	55.9195	5661	112.196	9631	113.224	8443	133.069	9675	104.983	9746	109.627	9142	108.411	9739
AT5G06600	UBP12	46.9734	11137	44.0785	8700	43.7003	8489	40.2199	7437	39.9103	6824	38.2199	8137	54.2302	8018	54.0122	10397	54.4662	10522	33.642	5222	39.4937	7392	36.4247	7665	36.1912	7660	36.1848	7607	35.1841	7832	45.5365	9059	47.4265	9024	51.1392	11334	39.2372	7309	41.2969	6683	44.2911	6986	35.514	7202	38.4436	6997	37.0802	7217
AT2G14910	AT2G14910	98.5958	11126	136.683	12355	93.0273	8519	99.6018	8741	114.977	9192	93.7467	9467	123.543	8356	108.647	9929	141.867	12506	108.337	7696	108.28	9567	102.9	9938	147.407	14304	109.482	10939	110.866	11733	106.193	10022	103.893	9393	102.335	10759	94.7047	8058	73.1989	5632	79.9185	5984	115.11	10730	111.988	9329	105.045	9701
AT3G13790	ATCWINV1	84.9406	11118	88.6442	9569	90.7044	9632	138.929	13493	145.42	13376	128.932	14926	138.124	11273	125.99	13334	173.988	18366	75.8267	6186	111.479	11061	82.9137	9534	126.187	14700	128.059	14650	132.029	16047	151.657	16555	155.983	15304	161.753	19266	93.834	9667	94.835	8444	96.0215	8266	73.0983	8030	84.0771	8400	85.3204	9111
AT2G39010	PIP2E	145.806	11080	129.424	8168	124.852	7757	135.749	8033	164.993	9027	152.032	10349	205.653	9719	215.018	13230	188.296	11659	157.3	7807	139.214	8337	158.232	10643	159.143	10885	177.721	11949	163.672	11649	244.663	15556	209.586	12767	204.467	14482	127.575	7597	122.843	6359	134.107	6761	148.405	9655	149.843	8720	156.231	9729
AT1G15500	ATNTT2	82.2596	11072	85.326	9517	77.2437	8526	90.0484	9440	77.2976	7515	90.1756	10856	87.341	7332	82.113	8938	76.7763	8459	94.5932	8371	83.9133	8921	95.9849	11459	83.326	10105	87.2711	10380	84.8611	10744	89.8516	10000	89.1067	9541	84.3832	10589	84.9035	8988	84.0621	7617	89.8041	7916	76.737	8827	75.0072	7752	76.841	8487
AT2G20960	pEARLI4	49.2338	11068	57.8714	10805	99.1081	12540	59.0219	10332	78.1972	12655	70.5381	14205	39.2577	5488	48.1062	8756	60.5853	11098	49.798	7311	66.8175	11838	54.2846	10802	141.173	28563	110.144	21906	119.432	25146	75.7551	14249	92.1017	16596	90.7624	19017	58.8047	10359	63.8884	9782	59.5842	8887	143.241	27567	173.024	29786	150.458	27715
AT4G28300	AT4G28300	86.6574	11067	84.2715	9018	79.3277	8363	103.885	10391	103.039	9418	100.607	11502	88.1398	7123	98.9868	10372	94.2122	9745	58.1491	4953	66.7026	6785	66.7615	7655	77.1029	8402	79.3356	9013	69.8593	8460	85.2371	9167	80.7267	8317	87.1195	10462	67.089	6695	65.9129	5764	58.4038	4962	64.3658	6980	69.5267	6677	68.7603	7216
AT1G70410	ATBCA4	131.948	11054	134.169	9285	141.045	9633	133.758	8691	122.778	7427	134.565	10044	102.429	5440	104.101	7154	101.748	6925	180.159	9761	154.82	10167	165.586	12165	152.796	11493	154.505	11414	150.282	11743	119.681	8448	121.439	8190	109.459	8649	169.921	11095	161.458	9181	166.252	9208	154.082	11040	144.495	9315	148.203	10160
AT5G13320	PBS3	87.3866	11052	66.0708	6940	100.985	10344	30.3431	2923	32.6293	2971	26.8523	3043	33.4729	2633	33.4359	3424	40.9702	4222	20.303	1619	39.3258	3749	23.949	2585	36.9817	4131	28.6426	3205	33.1687	3929	19.1173	2023	26.675	2705	50.2165	5661	31.649	3137	28.2988	2438	22.5694	1834	27.5689	2887	30.4212	2846	24.1279	2501
AT1G67700	AT1G67700	182.865	11050	192.026	9637	192.193	9487	158.572	7452	148.964	6476	150.9	8163	133.189	5002	129.769	6343	125.293	6163	236.078	9302	208.21	9904	205.08	10964	175.159	9515	176.628	9439	176.901	10004	145.061	7332	148.825	7197	132.776	7473	230.234	10889	231.963	9543	221.72	8884	198.356	10253	171.435	7928	183.522	9079
AT5G58950	AT5G58950	78.3221	11044	76.7931	8992	70.4758	8124	64.7784	7112	69.0069	7005	67.0164	8465	93.505	8199	93.3396	10656	91.5724	10521	61.5548	5668	66.1723	7353	64.4922	8049	63.239	8025	66.5593	8303	63.6409	8404	93.9519	11084	98.51	11134	92.8666	12205	70.0829	7744	69.6635	6690	75.5066	7063	71.1675	8591	72.4503	7823	73.1625	8453
AT3G17510	CIPK1	93.5012	11025	100.189	9813	90.5689	8736	120.019	11014	130.08	11047	107.003	11326	30.6089	2231	31.3407	2986	33.0345	3170	81.7773	6296	93.3489	8678	89.6972	9348	100.695	10700	112.303	11711	106.589	11763	28.0135	2762	27.1561	2574	28.4687	3119	82.526	7624	86.5413	6956	86.9208	6804	78.2253	7896	83.2992	7527	85.164	8217
AT1G61250	SC3	144.656	11019	135.823	8590	134.562	8383	95.7604	5683	111.495	6115	105.293	7182	149.779	7094	135.234	8340	163.67	10156	92.4567	4597	116.391	6992	89.5768	6045	107.698	7385	97.5743	6574	95.5744	6826	151.083	9627	160.467	9804	162.904	11560	98.2187	5861	104.619	5432	98.9099	4999	98.4781	6432	116.134	6772	107.974	6737
AT3G19930	STP4	86.0033	11019	83.6967	8906	101.44	10626	91.4197	9121	100.165	9239	100.996	11591	55.2844	4405	51.0891	5300	58.1232	6068	63.5618	5318	101.515	10250	71.0176	8054	127.638	14718	109.894	12457	108.946	13073	63.4193	6799	72.9145	7488	56.7557	6778	95.5382	9592	92.9517	8111	92.6205	7873	113.995	12503	132.414	12992	128.115	13450
AT4G35800	NRPB1	29.3717	11005	29.1511	9127	27.012	8330	27.0585	7910	25.2295	6848	26.8667	9052	27.8685	6493	30.2777	9205	32.7591	10055	21.1693	5199	21.6187	6407	23.1927	7704	21.6585	7304	25.4647	8492	22.038	7736	21.7211	6848	23.3567	7039	25.543	8957	25.697	7572	25.7201	6572	30.8037	7680	22.9166	7354	26.7344	7720	22.8986	7066
AT4G29010	AIM1	70.1622	10991	62.855	8175	57.6553	7381	76.3632	9311	76.4695	8623	72.9228	10228	114.925	11191	107.349	13610	108.593	13853	45.7894	4684	55.5167	6852	46.4291	6434	62.0877	8754	65.1859	9031	60.8848	8931	113.416	14862	111.531	14002	112.191	16378	46.8892	5753	48.8092	5207	50.313	5229	55.3177	7418	58.9199	7068	58.2624	7475
AT2G42220	STR9	185.696	10961	165.533	8114	188.73	9108	168.269	7734	152.167	6466	163.56	8648	52.8276	1939	43.8651	2097	39.8934	1919	273.872	10557	215.343	10017	232.082	12125	171.323	9101	188.292	9833	175.469	9700	39.8186	1967	43.3513	2051	33.3806	1837	252.234	11666	259.825	10446	284.342	11134	200.226	10118	180.643	8165	189.397	9161
AT5G43780	APS4	105.34	10944	105.471	9100	100.767	8559	75.2532	6088	75.6839	5661	84.4042	7855	149.395	9652	152.497	12827	160.117	13554	65.7722	4463	61.9117	5069	67.6163	6218	44.3463	4147	45.4063	4174	47.6924	4641	122.08	10611	107.899	8985	121.564	11771	68.106	5545	65.8854	4662	57.5749	3968	38.1046	3389	37.2095	2961	40.6488	3461
AT5G15200	RPS9B	196.409	10929	193.052	8922	185.293	8424	164.455	7127	146.109	5854	172.544	8601	142.785	4942	141.295	6365	148.297	6721	300.886	10935	246.875	10827	243.822	12011	174.455	8739	159.419	7850	155.802	8120	200.069	9314	199.404	8892	182.316	9459	235.642	10273	226.215	8569	207.429	7657	132.854	6327	126.69	5397	140.391	6397
AT5G08790	ATAF2	144.964	10919	139.448	8723	156.163	9617	136.732	8020	131.4	7125	121.758	8215	170.425	7983	157.353	9596	166.997	10249	105.983	5213	144.115	8555	107.074	7139	186.828	12665	136.162	9074	141.163	9958	80.1327	5050	79.9576	4828	83.6498	5873	95.541	5639	96.2048	4936	81.4571	4071	111.732	7205	160.984	9286	128.667	7942
AT5G01750	AT5G01750	158.298	10906	157.875	8991	172.265	9638	127.287	6776	190.803	9305	155.164	9477	212.597	9085	224.525	12429	252.225	14057	121.311	5446	130.335	7034	146.253	8855	219.456	13488	201.003	12131	206.544	13180	153.01	8862	158.661	8720	200.474	12733	114.052	6168	113.532	5321	198.774	9077	161.917	9502	203.697	10644	183.777	10300
AT5G57345	AT5G57345	232.07	10906	222.058	8655	217.726	8366	213.82	7855	219.162	7444	220.789	9296	61.6067	1801	57.1833	2176	57.7712	2221	300.898	9242	250.854	9292	277.66	11553	166.406	7040	170.59	7120	182.066	8031	58.1118	2288	55.6528	2105	48.8745	2150	262.03	9688	246.149	7879	269.971	8451	205.647	8307	160.375	5795	174.061	6716
AT3G19030	AT3G19030	400.263	10897	555.323	12555	488.069	10863	645.107	13675	716.25	14037	672.141	16391	382.995	6484	487.404	10743	568.448	12609	491.147	8732	429.758	9220	544.39	13118	747.864	18323	626.982	15101	623.886	15907	411.027	9362	562.985	12285	527.279	13379	407.852	8701	460.07	8531	324.588	5862	476.609	11108	647.236	13493	568.998	12693
AT4G10120	ATSPS4F	51.09	10896	57.6802	10226	54.1629	9454	59.5383	9884	52.4253	8070	50.4879	9679	38.6632	5143	40.4281	7033	35.7089	6236	73.9387	10315	53.0244	8928	82.6869	15623	51.4931	9904	50.619	9588	50.1971	10041	18.5269	3314	23.4597	4036	21.2544	4233	79.8237	13360	79.8546	11621	72.9324	10355	54.7586	10009	52.3448	8580	48.4805	8489
AT1G73480	AT1G73480	87.4728	10887	84.0658	8689	85.2264	8672	72.1014	6988	91.5818	8206	76.3188	8509	32.4824	2514	25.2518	2545	28.9818	2939	71.3446	5799	54.9564	5391	66.2516	7299	59.4221	6656	63.3977	6981	76.1395	8875	14.3236	1492	10.3237	1030	12.9814	1506	50.609	4936	50.4649	4278	49.4375	4082	51.1003	5445	53.874	5135	52.8409	5389
AT1G21590	AT1G21590	62.2767	10886	50.8061	7430	53.0782	7576	51.1319	6981	70.7033	8894	53.9082	8430	38.6185	4193	40.1615	5677	49.329	7029	50.4784	5755	60.2862	8347	50.9854	7878	66.3131	10419	76.6755	11842	63.7691	10485	49.6977	7317	59.5537	8334	48.596	7911	46.1183	6325	44.5355	5338	47.9901	5558	78.2198	11722	83.2051	11123	93.7631	13493
AT3G27850	RPL12-C	203.27	10857	211.177	9367	218.621	9546	198.524	8256	180.46	6939	208.109	9957	217.139	7212	235.279	10174	215.091	9360	330.651	11533	252.664	10635	279.782	13226	189.365	9103	196.787	9299	191.459	9577	263.18	11761	260.125	11136	230.092	11454	329.85	13805	320.452	11657	320.445	11354	208.388	9528	174.599	7141	197.799	8657
AT1G53240	mMDH1	117.18	10815	114.631	8786	132.429	9992	80.0557	5753	85.0486	5651	80.9679	6694	109.192	6267	110.516	8258	102.581	7714	165.415	9970	140.853	10245	158.86	12977	85.5518	7106	81.1003	6622	82.8114	7158	112.104	8657	101.588	7515	99.9524	8598	158.986	11498	159.792	10045	148.521	9094	99.8134	7886	86.2789	6098	91.523	6922
AT1G70782	CPuORF28	155.671	10794	180.061	10369	158.733	8999	159.623	8619	206.141	10290	150.201	9330	208.9	9008	201.522	11314	225.506	12741	135.253	6125	172.893	9448	156.267	9591	237.692	14834	206.269	12654	229.088	14877	164.623	9551	169.533	9423	164.874	10656	159.656	8675	160.376	7574	148.289	6822	300.568	17842	316.19	16789	305.832	17377
AT4G18710	BIN2	98.3863	10768	93.729	8519	94.6991	8474	106.177	9049	109.985	8666	125.524	12306	118.841	8088	114.207	10120	115.472	10297	70.5133	5040	80.5132	6944	74.7262	7239	103.933	10238	122.25	11837	105.551	10819	105.284	9641	106.366	9331	101.286	10332	75.4454	6470	76.2251	5682	81.8001	5939	93.8809	8796	104.385	8749	101.913	9140
AT4G04770	ATABC1	90.9818	10763	85.9029	8439	72.3791	7000	54.3009	5002	55.8203	4754	44.3283	4698	66.6454	4903	66.454	6365	68.4518	6598	89.6301	6924	91.0727	8490	95.2306	9971	51.8707	5523	57.7369	6043	58.427	6473	91.4295	9049	96.7278	9172	88.5952	9768	91.1364	8448	94.5119	7615	89.8713	7053	50.1844	5082	55.7221	5048	57.6821	5592
AT1G51980	AT1G51980	89.5305	10750	83.7973	8356	87.6689	8606	77.4448	7241	79.1104	6838	79.1578	8514	96.929	7237	94.5587	9192	92.0895	9009	78.7809	6177	91.2061	8630	82.9802	8819	69.7122	7533	70.4764	7486	66.2266	7447	99.0321	9948	94.3649	9082	96.7344	10825	90.1371	8481	91.1553	7455	90.2775	7191	70.3388	7230	72.5142	6667	71.2526	7010
AT2G28000	CPN60A	83.0529	10747	92.4839	9939	101.001	10686	102.976	10376	73.6737	6863	103.758	12027	94.8225	7631	82.408	8634	64.5553	6807	155.117	13108	122.882	12531	156.943	17976	85.3989	9946	85.4526	9783	80.9384	9809	65.2545	7065	81.7991	8485	69.7312	8411	168.034	17039	176.344	15542	176.726	15171	94.6384	10484	84.2729	8351	91.8005	9734
AT5G47220	ATERF2	182.455	10714	206.752	10083	211.932	10174	223.919	10238	236.14	9982	261.31	13745	235.17	8588	260.294	12375	230.09	11009	171.119	6562	213.997	9903	208.849	10855	268.202	14174	268.11	13928	263.163	14472	114.766	5639	126.607	5959	155.053	8486	184.162	8474	194.606	7783	160.603	6257	232.387	11682	273.733	12309	275.84	13272
AT4G11850	PLDGAMMA1	57.0987	10682	49.7946	7741	70.9483	10830	36.4664	5320	39.7782	5357	46.2685	7746	53.1042	6185	55.3635	8382	67.5273	10269	37.8228	4624	58.0573	8549	38.5228	6375	69.8911	11773	51.6223	8555	52.9555	9285	61.5739	9631	63.9466	9589	78.4966	13659	46.841	6876	52.7956	6722	58.137	7206	66.7476	10678	84.3788	12086	64.2706	9848
AT5G54810	TSB1	104.68	10677	97.145	8229	100.396	8372	115.648	9185	106.368	7810	104.591	9556	220.231	13969	201.528	16643	217.719	18094	79.5375	5298	92.4686	7433	68.2756	6164	155.927	14314	137.757	12431	151.306	14454	273.11	23306	239.919	19615	272.078	25865	82.6535	6606	76.2147	5295	69.5923	4709	135.877	11865	152.031	11875	160.118	13382
AT1G12090	ELP	198.781	10665	175.275	7810	194.816	8546	230.774	9642	201.748	7793	278.156	13369	433.826	14475	420.437	18264	302.758	13236	400.677	14039	371.201	15695	347.189	16488	249.718	12059	319.543	15168	316.663	15912	366.591	16456	279.048	12001	263.202	13162	375.389	15782	335.394	12256	405.994	14451	384.369	17655	311.467	12797	363.787	15994
AT5G53350	CLPX	82.8017	10644	84.5735	9029	72.2785	7596	78.2581	7834	79.8352	7388	76.1552	8769	112.379	8984	103.42	10764	112.5	11783	62.469	5244	72.8131	7377	70.7611	8051	64.3466	7445	70.1624	7980	66.9198	8057	107.545	11567	113.691	11715	108.577	13009	69.0789	6959	70.8233	6201	70.9087	6047	70.5856	7768	70.4431	6935	71.5617	7538
AT1G71030	ATMYBL2	176.801	10641	185.335	9264	170.158	8373	147.101	6880	128.39	5563	96.7376	5163	84.8579	3176	68.4121	3334	48.3201	2370	173.831	6832	146.955	6970	166.538	8872	134.315	7276	141.646	7542	111.348	6277	12.0565	608	16.4861	796	10.6676	599	135.04	6369	112.798	4624	119.502	4772	113.532	5742	112.922	5205	121.84	5955
AT3G04840	RPS3AA	162.163	10631	162.172	8829	165.779	8885	118.391	6044	105.281	4969	117.042	6873	120.349	4907	114.553	6081	107.072	5720	216.815	9282	211.031	10902	219.671	12746	106.949	6310	91.7381	5321	92.735	5694	114.115	6259	113.358	5957	108.356	6621	205.083	10535	214.376	9572	204.413	8890	97.0278	5446	86.701	4353	96.8668	5204
AT3G01480	CYP38	102.468	10630	100.89	8640	110.521	9310	101.987	8202	83.1244	6168	95.783	8858	106.346	6842	100.82	8439	87.8581	7388	134.11	9013	116.16	9431	124.359	11331	89.1899	8253	93.425	8503	88.9217	8560	73.9206	6367	81.4572	6720	63.8073	6120	133.27	10748	132.844	9305	142.254	9706	96.632	8491	92.7157	7291	97.4858	8204
AT1G27100	AT1G27100	61.2195	10621	75.7782	11339	97.2469	12637	66.1554	8130	93.4552	12735	72.4711	13347	69.3823	8161	96.7021	15947	109.966	15766	47.0579	6055	54.9554	7244	71.0191	11097	77.323	12433	75.1786	11671	79.6438	13467	52.7047	7872	76.7231	12090	98.1867	18616	48.3695	6483	52.7476	6208	51.6886	5277	47.0323	7997	71.5477	9941	59.4692	8893
AT4G34390	XLG2	55.2027	10618	53.8475	8181	59.0181	9281	29.1612	4368	37.9059	5249	33.5038	5773	31.4364	3760	32.2807	5027	43.5174	6820	27.9705	3514	47.6959	7230	30.5153	5195	69.5078	12032	54.0384	9196	55.649	10024	42.1915	6790	49.3758	7612	61.0889	10951	35.7068	5382	36.5858	4793	35.7867	4567	60.4988	9962	74.1902	10927	57.6536	9086
AT5G08530	CI51	90.4185	10613	92.612	9028	92.5088	8878	84.8135	7752	83.9057	7090	82.099	8632	95.5773	6977	91.3393	8681	87.4774	8366	79.8584	6122	86.0421	7959	81.2782	8445	72.4498	7654	70.7821	7351	69.9247	7687	83.8759	8237	90.8057	8544	86.4688	9460	88.5966	8149	84.2902	6739	79.7613	6211	71.0949	7144	69.3177	6231	68.9875	6636
AT1G53310	ATPPC1	53.9729	10609	49.2041	8032	51.8216	8332	42.5399	6517	45.6451	6464	38.9775	6863	66.8482	8175	63.1235	10046	65.8735	10550	37.7275	4841	46.5754	7216	39.5418	6883	35.919	6358	33.711	5864	32.0273	5896	48.2963	7944	52.3693	8258	53.2071	9750	45.6528	7031	47.6791	6387	44.0389	5750	38.8777	6547	40.9544	6165	40.6362	6547
AT5G53480	AT5G53480	45.5665	10600	44.2611	8551	42.5835	8099	44.7933	8114	44.6272	7474	44.2756	9226	51.6829	7477	52.3465	9859	54.5124	10332	34.915	5304	35.3788	6486	36.9251	7603	40.8796	8559	41.7181	8586	39.4083	8586	48.0917	9360	49.1931	9173	50.5945	10970	40.5562	7393	39.553	6267	43.072	6647	40.8996	8145	42.8348	7631	41.2597	7865
AT1G75100	JAC1	75.7388	10591	74.0807	8645	71.8477	8246	72.6209	7913	77.5684	7831	66.3243	8331	18.2365	1605	17.83	2040	15.8131	1813	69.6729	6391	70.7612	7811	74.4859	9229	66.9123	8436	72.8513	9030	68.1077	8936	15.0579	1773	16.6053	1872	13.3578	1745	61.709	6783	66.8245	6390	64.4755	6009	59.0953	7117	60.7646	6523	56.934	6574
AT4G35250	AT4G35250	114.664	10590	113.286	8689	128.111	9673	98.4911	7083	78.8844	5245	91.2632	7550	30.4464	1749	27.4101	2050	24.9524	1878	143.702	8667	135.222	9842	136.932	11193	96.5553	8026	96.2963	7868	95.3124	8244	34.2378	2646	34.361	2544	30.8469	2656	150.206	10870	146.133	9192	144.244	8838	112.346	8882	95.5152	6755	101.784	7703
AT1G76810	AT1G76810	39.4614	10586	41.4048	9225	39.4441	8651	36.484	7621	36.7975	7107	35.8925	8625	36.5229	6093	36.701	7972	38.4276	8400	30.9888	5429	33.272	7034	35.1206	8340	33.4124	8067	35.4487	8414	32.8581	8256	34.7329	7796	36.6082	7872	39.1276	9784	37.4818	7879	39.536	7224	42.064	7486	34.0562	7822	38.5975	7929	33.6762	7403
AT4G15470	AT4G15470	148.225	10586	140.421	8329	143.582	8384	135.323	7525	160.506	8252	139.229	8907	178.658	7935	182.599	10558	180.607	10509	124.93	5827	147.827	8320	130.652	8259	150.305	9661	143.872	9090	139.875	9356	175.319	10476	177.321	10151	194.342	12936	130.3	7292	128.454	6248	110.591	5240	141.937	8678	148.628	8129	147.904	8655
AT4G35760	AT4G35760	73.3071	10574	40.9468	3759	34.797	3006	42.1895	3788	32.2775	2349	35.9552	3452	40.2176	2769	35.1759	3069	35.6332	3058	34.1533	2244	36.7447	3211	34.7769	3315	33.6215	3291	40.7252	4197	34.7524	3517	36.6642	3235	36.1819	3118	31.052	2888	41.0656	3604	37.166	2825	38.1884	2735	38.5355	3463	37.4437	3170	38.2011	3485
AT3G49120	ATPERX34	124.247	10572	133.893	9279	143.583	9911	233.344	15449	136.378	8405	122.636	9352	336.301	17315	375.216	25680	228.713	15763	81.4801	4525	82.6009	5616	57.9524	4345	97.742	7555	192	14642	147.061	12094	296.821	20644	264.967	17780	278.32	21681	54.2542	3594	103.905	5974	84.9724	4754	102.924	7653	98.9294	6480	137.517	9852
AT3G02730	TRXF1	218.306	10567	213.316	8575	217.668	8614	189.403	7139	173.56	6048	176.31	7645	161.636	4866	159.638	6257	144.882	5714	245.525	7761	209.729	8000	220.387	9442	195.998	8539	179.79	7700	195.166	8848	135.795	5500	128.858	5000	111.417	5027	229.255	8696	223.196	7359	227.055	7291	233.971	9695	204.22	7570	216.522	8588
AT5G65010	ASN2	83.6589	10566	83.0357	8710	82.6198	8531	98.1327	9651	89.3	8119	104.367	11807	65.5438	5148	72.1123	7375	65.8387	6775	60.5203	4992	72.3777	7204	61.6192	6889	67.3479	7656	66.3564	7415	70.8867	8385	68.5642	7245	66.2906	6711	70.0008	8241	71.2405	7051	72.7683	6260	75.2422	6305	91.3335	9875	77.0289	7451	90.2436	9340
AT1G21065	AT1G21065	216.546	10561	222.165	8998	212.095	8457	192.393	7307	192.24	6750	195.876	8557	115.287	3497	111.407	4399	108.772	4323	230.834	7352	217.1	8344	218.696	9441	178.711	7844	186.452	8045	190.377	8696	127.332	5196	124.034	4849	111.416	5065	219.622	8393	224.56	7460	214.452	6939	213.952	8933	191.641	7158	207.282	8284
AT5G67360	ARA12	64.3177	10557	60.6047	8261	60.9253	8176	80.9427	10345	79.3919	9381	76.9054	11307	58.5378	5975	64.8574	8619	56.8872	7608	55.0929	5906	64.2988	8317	61.2709	8902	64.1425	9475	76.8008	11153	74.5278	11457	79.7472	10952	76.5031	10065	76.8392	11755	57.3458	7376	58.876	6582	53.8654	5866	60.5522	8509	58.5244	7356	58.2589	7836
AT4G16920	AT4G16920	81.6173	10546	85.5027	9182	84.0337	8988	83.3891	8329	81.9048	8034	74.4635	8914	82.0477	6478	62.9341	5490	74.4638	7746	70.9381	5866	70.9602	5978	74.7542	8500	82.4247	8633	87.8584	9633	74.3634	8548	66.9284	7276	49.8128	4718	72.7456	8951	71.2823	7253	85.6814	7349	78.6756	5980	84.4136	9477	125.367	12099	75.2578	6851
AT3G18830	ATPLT5	94.7173	10534	97.1381	8972	96.345	8760	137.242	11885	144.949	11605	129.315	12883	158.83	10985	142.058	12792	170.644	15463	78.4755	5700	119.89	10508	80.5225	7927	186.744	18692	172.733	16996	174.916	18219	213.791	19893	206.945	18448	195.786	20294	91.5268	7977	88.5454	6707	82.8775	6115	194.838	18550	199.842	17019	206.868	18852
AT2G27860	AXS1	113.133	10531	99.5406	7695	107.936	8214	87.3965	6335	91.0877	6104	95.8284	7991	151.437	8766	142.067	10707	139.644	10591	112.566	6843	125.496	9206	117.487	9680	117.473	9842	116.661	9608	113.326	9880	185.723	14464	168.436	12568	169.654	14719	115.382	8416	109.963	6972	115.356	7124	117.218	9341	119.862	8544	121.571	9273
AT4G18010	IP5PII	70.6668	10480	83.8987	10334	71.8263	8709	80.5411	9305	92.6561	9907	103.945	13827	96.8484	8950	112.776	13584	123.345	15132	38.8147	3759	50.7472	5935	50.668	6646	75.724	10177	69.2076	9076	74.4224	10341	70.9052	8801	92.6666	11035	119.127	16513	46.0584	5347	51.1702	5169	48.4946	4781	54.2406	6877	67.1733	7622	59.0735	7183
AT3G56050	AT3G56050	81.8901	10478	46.7583	4903	74.5827	7801	65.5328	6526	83.5394	7659	68.168	7815	89.7051	7130	80.4957	8333	83.6087	8621	63.8454	5311	76.7662	7744	63.048	7137	83.4296	9622	80.0491	9068	77.435	9307	90.3851	9681	85.5175	8775	82.1884	9807	65.2871	6560	62.0937	5404	64.3796	5461	86.295	9430	51.3001	5046	87.3925	9183
AT1G20960	emb1507	24.4698	10474	24.3021	8640	22.3886	7836	22.3197	7440	21.5407	6635	21.9494	8412	23.9813	6383	26.903	9324	27.6831	9656	16.6743	4662	17.1456	5783	20.1962	7652	16.5906	6392	19.2053	7274	17.1252	6862	17.4581	6252	19.7681	6782	22.9625	9153	21.5763	7234	21.825	6359	27.2825	7748	18.8135	6894	22.3547	7328	18.3139	6424
AT4G19420	AT4G19420	96.3494	10473	114.818	10314	73.1979	6445	275.594	23080	296.94	22619	337.663	31288	130.982	9107	174.089	15625	190.775	16556	81.845	5686	90.741	7692	90.8508	8631	137.733	12913	145.421	14045	108.96	10378	55.0763	4834	78.3956	6635	48.0222	4640	110.56	9245	114.793	8306	94.9238	6624	57.0845	5286	89.0334	7086	79.7107	6907
AT2G03890	ATPI4K GAMMA 7	59.2786	10468	62.814	9212	48.9295	7064	81.9085	11263	76.6903	9749	94.8493	15003	102.645	11272	101.238	14474	101.395	14589	33.104	3818	37.5396	5224	35.5046	5550	44.4169	7059	54.5435	8522	41.5709	6875	51.2199	7568	53.8063	7616	43.5225	7164	33.2861	4606	34.3306	4129	35.1763	4121	32.9286	4978	35.73	4832	35.346	5115
AT5G24810	AT5G24810	47.7693	10464	46.8676	8528	51.3938	8880	31.2668	5335	34.4704	5438	30.1865	5710	42.0109	5519	40.1782	7126	43.1032	7696	36.2316	5007	41.7061	7196	39.0612	7575	44.0533	8679	40.6699	7878	38.361	7867	37.7279	6917	38.1855	6709	43.3708	8547	47.1279	7814	47.4853	7089	47.2468	6615	47.1591	8850	52.9882	8891	47.2288	8485
AT2G43030	RPL3A	165.769	10432	162.676	8502	168.016	8645	170.408	8351	145.691	6601	166.173	9368	147.951	5790	135.703	6915	126.311	6477	220.283	9053	205.308	10182	214.711	11960	157.623	8928	171.293	9537	160.928	9485	153.299	8072	158.317	7986	129.403	7590	223.271	11010	224.387	9618	239.186	9986	179.539	9673	158.628	7645	171.828	8861
AT3G18370	SYTF	53.3712	10422	47.1759	7650	49.8164	7953	36.6905	5579	39.8606	5603	36.4512	6376	49.498	6011	46.7473	7391	49.9895	7954	34.0807	4346	44.3852	6830	34.9582	6042	48.6646	8552	43.7593	7560	45.0854	8245	45.4069	7418	50.3324	7878	50.8215	9250	39.2853	6011	37.75	5021	40.1132	5197	50.7499	8484	54.4649	8144	53.6267	8581
AT5G11700	AT5G11700	33.0966	10420	32.2691	8635	30.8354	8110	39.4403	9670	37.1845	8615	36.4641	10524	23.1086	4631	25.1655	6560	27.3012	7168	24.168	5085	25.0205	6349	27.5485	7856	32.7376	9493	33.3582	9492	34.2288	10328	27.8961	7514	27.1845	7021	30.2171	9029	29.1565	7361	29.0637	6378	29.7644	6223	35.0414	9657	37.1196	9147	32.5721	8600
AT4G33510	DHS2	93.8662	10419	98.429	9075	95.2631	8632	74.7758	6455	76.0633	6064	82.0326	8142	145.801	10062	140.921	12667	137.938	12479	80.5532	5829	95.128	8320	88.7348	8718	88.3355	8820	82.2377	8075	79.5761	8262	144.245	13402	153.39	13651	140.556	14544	85.6259	7451	86.5262	6544	81.9384	6033	82.8375	7871	80.5429	6830	84.8138	7716
AT5G60680	AT5G60680	204.768	10399	226.215	9541	201.031	8347	262.08	10364	272.369	9958	279.875	12732	203.817	6437	186.861	7684	159.26	6590	197.996	6567	176.675	7071	217.353	9770	271.108	12391	264.703	11893	232.721	11069	88.3906	3756	80.1819	3264	57.3238	2714	148.208	5898	156.787	5423	162.315	5469	175.735	7640	199.117	7744	211.234	8790
AT5G63790	ANAC102	130.092	10397	135.177	8972	134.565	8801	87.5674	5460	102.113	5885	92.5681	6637	152.724	7581	143.16	9259	177.925	11594	110.232	5758	105.863	6678	118.904	8416	141.219	10191	133.058	9425	149.633	11216	125.472	8397	117.847	7563	108.654	8109	84.4998	5292	88.5111	4827	78.4354	4162	105.042	7192	135.836	8331	116.832	7666
AT1G04530	TPR4	125.952	10394	128.86	8832	131.3	8859	91.6611	5890	103.036	6122	77.4542	5726	44.8795	2304	49.3146	3295	48.4913	3261	133.185	7178	147.177	9572	127.212	9292	128.06	9512	102.601	7491	100.244	7748	59.008	4075	65.3037	4320	53.4757	4114	141.538	9153	155.285	8728	132.177	7237	147.5	10421	145.842	9217	142.646	9646
AT3G07780	OBE1	87.4824	10379	92.7722	9135	95.6915	9289	77.5605	7166	95.6607	8184	91.0827	9686	80.8938	5980	87.5694	8457	104.995	10172	61.2366	4746	76.464	7134	69.2254	7260	110.961	11829	97.7405	10256	98.2482	10922	100.097	9925	119.535	11372	125.736	13926	73.0406	6791	73.3329	5920	67.6116	5319	91.8518	9313	112.76	10230	98.5386	9557
AT1G07180	ATNDI1	95.046	10373	101.669	9215	103.616	9246	74.297	6314	57.9521	4553	69.7047	6815	4.13584	281	3.06651	271	3.04676	271	116.773	8323	100.528	8646	112.231	10842	63.3626	6224	66.7402	6445	65.7776	6724	5.51982	505	5.17374	453	4.30743	439	124.278	10629	121.932	9064	117.641	8518	79.2128	7401	66.053	5521	67.4677	6034
AT2G25520	AT2G25520	111.075	10373	106.822	8285	105.435	8050	97.7791	7111	104.249	7009	102.053	8538	113.831	6611	109.109	8250	122.519	9323	83.0074	5063	94.6816	6969	81.8645	6767	97.3268	8181	92.9181	7678	87.7124	7672	150.169	11734	142.35	10656	143.798	12517	91.2274	6676	93.7487	5963	86.1291	5337	97.0716	7761	108.352	7749	101.536	7770
AT4G11420	EIF3A	49.2405	10372	52.7972	9236	51.1988	8817	44.2967	7266	41.328	6267	46.8624	8843	48.9515	6413	47.1867	8048	48.7646	8370	44.5241	6125	49.916	8286	48.6718	9075	37.5327	7116	39.84	7425	36.6772	7236	45.1704	7961	49.5484	8366	51.2303	10058	49.939	8243	54.4974	7819	54.7456	7651	37.1243	6695	37.5191	6052	38.029	6564
AT5G43900	MYA2	33.8221	10368	34.7237	8839	33.4464	8381	28.8196	6879	29.9805	6615	28.0539	7702	37.1394	7079	38.5549	9568	40.8485	10201	23.043	4613	29.3429	7088	28.7677	7805	27.8976	7696	26.6448	7226	25.6443	7362	30.1898	7743	33.1028	8133	35.6536	10185	30.3332	7285	30.8318	6437	32.7497	6660	28.06	7363	32.9382	7731	27.5258	6914
AT3G13870	RHD3	57.3594	10364	54.3479	8151	60.7041	8841	46.5893	6553	53.2132	6921	52.0624	8307	81.0178	9101	74.0314	10828	77.0751	11344	46.2561	5457	51.347	7310	49.6585	7825	44.4512	7227	43.2218	6909	46.8749	7821	79.0708	11792	73.1923	10602	75.6256	12732	50.1745	7103	48.3358	5948	50.1082	6005	49.2854	7625	49.6872	6876	53.6787	7828
AT2G46450	CNGC12	51.3779	10363	51.6438	8650	48.8105	8087	46.8599	7407	40.463	5930	37.8224	6910	21.8932	2783	27.7482	4641	23.252	3888	65.0305	8581	46.929	7472	46.6441	8380	35.5896	6521	36.4839	6567	33.9396	6443	20.459	3527	21.4609	3517	25.3868	4815	45.7125	7274	53.3059	7391	48.6536	6541	47.7033	8285	42.4629	6609	42.4105	7032
AT4G23650	CDPK6	92.0917	10360	89.4015	8353	94.6451	8705	65.7108	5756	67.4786	5465	68.4204	6895	96.184	6729	95.6004	8708	94.2104	8636	74.8335	5498	85.75	7602	81.5085	8116	71.7076	7260	69.217	6889	65.9824	6952	93.6748	8817	95.3105	8594	99.3641	10419	76.2258	6720	77.0817	5906	73.7986	5508	58.4588	5630	67.431	5809	65.8632	6072
AT4G25650	ACD1-LIKE	95.4572	10355	92.6629	8347	92.4786	8202	83.4146	7052	78.1256	6103	79.4316	7722	84.3519	5697	91.0996	8005	83.6833	7398	75.4516	5345	88.2641	7550	83.4694	8019	77.7855	7601	76.5376	7344	76.7454	7797	86.78	7883	90.7996	7895	89.3489	9036	81.4174	6921	84.4827	6244	77.6781	5592	71.4799	6644	71.9589	5976	71.8413	6388
AT3G13330	PA200	29.4659	10345	24.7839	7243	26.7681	7705	23.7931	6505	22.8245	5787	21.3771	6723	30.0768	6580	31.9001	9067	35.8597	10259	15.9772	3672	24.0099	6643	18.2174	5677	18.6137	5897	17.8391	5549	17.6886	5816	23.1571	6802	24.4448	6896	30.8245	10112	22.7572	6278	22.7544	5457	25.7638	6001	21.3235	6418	24.2089	6508	20.9578	6045
AT1G64770	NDF2	128.965	10336	139.155	9249	128.643	8411	166.403	10348	150.055	8633	152.842	10931	88.541	4442	89.0382	5789	84.4829	5513	171.052	8923	157.982	9934	166.779	11801	163.595	11738	156.575	11046	154.6	11551	103.084	6910	105.283	6752	98.6419	7360	173.755	10870	180.368	9795	162.756	8616	177.865	12148	171.633	10478	161.488	10562
AT1G15740	AT1G15740	73.5895	10309	67.2227	7821	63.1274	7230	73.2418	7989	84.8191	8554	81.9072	10278	76.8185	6692	75.6348	8579	89.6294	10230	49.0611	4489	63.3739	6996	50.5126	6263	66.522	8387	74.9777	9293	62.5632	8208	67.5024	7912	74.6851	8386	61.9461	8088	55.8486	6131	51.5801	4922	61.6939	5734	51.4276	6168	63.8163	6846	58.304	6693
AT3G09390	MT2A	313.668	10301	302.345	8246	269.7	7241	335.766	8586	351.64	8313	351.361	10336	1378.88	28158	1289.9	34295	1517.61	40606	274.88	5895	256.338	6634	238.541	6934	354.223	10469	344.475	10008	327.698	10079	1779.66	48896	1748.5	46023	1542.35	47207	259.883	6688	247.924	5546	228.597	4980	297.842	8373	332.773	8369	336.36	9051
AT3G60240	EIF4G	30.9687	10291	28.5239	7888	27.3175	7434	25.1786	6529	25.4502	6102	22.3926	6681	30.2647	6268	30.0784	8108	32.9684	8945	20.1174	4376	22.3251	5858	22.0142	6489	18.1445	5437	19.8621	5854	20.2452	6316	22.4254	6244	24.5059	6542	26.1163	8108	26.0314	6794	25.8812	5867	30.7871	6802	21.953	6261	22.1609	5650	20.7765	5668
AT1G76990	ACR3	83.608	10285	83.0325	8512	76.1409	7668	112.919	10830	106.98	9479	99.4058	10943	63.2488	4874	55.681	5568	51.9435	5217	66.4843	5359	79.8676	7763	69.048	7512	88.4586	9965	95.409	10409	80.3489	9314	22.2046	2290	26.9583	2657	25.0614	2869	77.6853	7499	71.9742	6026	76.6277	6271	85.6735	9072	83.7148	7945	92.2109	9348
AT4G03560	ATTPC1	62.9385	10273	56.1045	7605	54.863	7321	65.3081	8300	68.2069	8015	62.3204	9112	53.6455	5445	53.0721	7014	55.5739	7391	55.248	5889	64.1933	8257	55.7093	8048	74.095	10885	76.5285	11051	72.9172	11147	59.5481	8132	62.5388	8182	60.1626	9153	60.9712	7798	56.7202	6306	63.5045	6877	67.5734	9442	75.7075	9463	72.1255	9647
AT1G20980	SPL14	41.8554	10255	41.7851	8502	40.0105	8015	35.4609	6766	38.5142	6793	39.5126	8672	51.673	7873	52.9478	10504	56.8369	11347	25.361	4058	32.6529	6305	31.5606	6845	37.3631	8239	36.9978	8020	36.3414	8339	42.1899	8649	46.4172	9116	52.612	12015	32.4306	6227	34.1691	5702	37.7982	6144	36.3387	7622	40.1217	7528	37.2455	7478
AT5G58870	ftsh9	60.6401	10240	61.4974	8612	57.9148	7987	57.1949	7498	57.9489	7041	49.1134	7409	32.232	3388	29.8499	4083	29.1269	4010	54.9441	6042	54.7283	7263	58.2133	8671	46.5963	7065	48.3624	7208	49.7818	7856	24.8259	3499	25.9668	3513	27.72	4353	63.7079	8403	63.8845	7320	62.2296	6951	59.678	8600	53.9042	6949	53.0112	7315
AT2G23090	AT2G23090	288.986	10231	282.83	8316	267.853	7753	321.305	8858	302.81	7718	321.706	10202	316.624	6971	295.715	8477	330.624	9537	342.135	7910	301.535	8413	310.114	9718	317.409	10114	302.662	9480	289.896	9612	398.768	11812	381.115	10815	362.772	11971	300.441	8335	297.571	7175	269.969	6341	251.564	7625	264.49	7171	277.017	8036
AT3G52140	FMT	35.6072	10226	34.7318	8284	33.9597	7974	36.9066	8254	31.7576	6567	40.2266	10349	33.0063	5895	31.6575	7362	32.8589	7690	28.7341	5390	30.3903	6879	30.3188	7708	25.9527	6709	26.6509	6772	26.6015	7156	25.182	6051	26.1691	6025	29.7583	7966	30.9024	6955	33.3144	6517	37.2588	7100	24.7159	6077	26.8661	5909	25.8411	6082
AT4G35230	BSK1	92.9016	10219	89.5976	8185	94.5542	8503	85.6457	7336	94.2752	7465	92.9313	9157	125.854	8609	119.755	10665	130.822	11724	67.5221	4850	83.9756	7279	73.8083	7186	87.7158	8684	93.7073	9119	87.7503	9040	159.859	14712	163.596	14423	158.176	16216	68.9715	5945	70.9679	5317	69.3614	5062	75.7265	7131	84.9136	7153	79.7792	7191
AT4G34100	AT4G34100	45.7007	10216	43.7267	8114	41.8769	7648	49.5128	8614	48.2995	7775	48.2576	9669	51.9784	7222	52.3311	9474	56.0353	10203	31.3663	4578	36.2488	6448	31.4253	6222	43.6236	8773	44.4614	8788	39.7399	8381	40.348	7619	46.3662	8304	46.4464	9679	39.6327	6939	33.8817	5160	39.0147	5783	42.6765	8170	46.7054	7991	43.1728	7906
AT5G61010	ATEXO70E2	59.0672	10213	58.8853	8455	58.4217	8255	47.6569	6413	54.1736	6746	53.371	8266	45.3619	4883	46.0423	6455	51.9704	7327	47.9002	5403	66.7189	9079	48.9192	7485	81.4956	12670	64.1714	9805	69.8367	11308	64.5924	9336	65.3719	9049	65.8225	10593	61.921	8381	63.5472	7470	59.1179	6772	111.009	16419	116.967	15468	105.985	14991
AT5G15450	APG6	52.5122	10212	48.8013	7882	50.2087	7983	42.0165	6363	38.7444	5424	39.4081	6865	27.7776	3360	25.3802	3997	25.8092	4090	52.1221	6620	52.4673	8041	55.168	9496	30.6988	5373	31.4734	5415	33.257	6057	21.979	3577	23.0347	3591	23.2596	4216	65.5592	9991	64.924	8600	66.173	8537	39.6283	6598	35.9773	5358	36.5966	5832
AT1G22300	GRF10	137.562	10211	125.863	8105	134.847	8215	109.566	6595	108.248	6243	101.862	7077	167.874	8095	142.556	9276	163.982	10021	109.034	5516	109.194	7014	103.695	7108	106.309	7421	98.5547	6553	92.7366	7056	155.387	9748	145.752	8812	131.22	9841	110.453	6695	113.127	5835	109.15	5600	101.285	7101	112.856	6719	119.691	7387
AT3G16240	DELTA-TIP	145.854	10194	113.728	6601	137.544	7859	255.377	13898	289.784	14580	318.213	19922	141.328	6143	151.133	8552	142.508	8115	261.093	11917	214.886	11836	244.124	15102	292.285	18385	373.873	23117	335.544	21963	218.304	12765	204.948	11481	167.746	10927	261.394	14315	220.153	10480	246.041	11408	317.171	18977	346.683	18554	295.418	16918
AT1G15520	PDR12	36.6145	10187	24.2355	5600	29.0649	6611	14.4675	3135	9.69219	1942	8.56542	2135	18.7016	3236	15.5139	3495	19.9555	4524	13.1591	2391	22.964	5035	9.93647	2447	8.27848	2073	7.96149	1960	11.3	2945	8.03871	1872	5.59626	1248	11.4139	2960	14.0508	3064	11.5445	2188	9.75382	1801	3.61531	862	2.82902	603	2.84807	650
AT5G15850	COL1	98.2772	10186	105.912	9116	87.856	7445	77.152	6227	72.8293	5434	61.1006	5673	18.6949	1205	15.7415	1321	13.9353	1177	83.8035	5672	78.853	6441	93.0143	8533	44.0231	4107	58.743	5387	42.2802	4104	26.0255	2257	23.1395	1923	18.6183	1799	74.3811	6041	81.7715	5773	73.2622	5038	44.443	3944	39.6805	3150	42.1067	3576
AT1G64142	CPuORF23	60.8099	10182	61.9093	8609	57.8487	7919	57.3993	7484	58.7743	7084	56.9142	8536	61.8147	6436	61.5986	8351	59.9936	8185	49.4385	5406	52.3306	6905	54.0876	8016	50.8833	7668	52.7553	7815	49.9623	7835	68.9657	9661	67.5203	9062	67.7324	10570	53.1962	6980	56.8508	6483	55.3696	6150	55.9114	8014	54.2982	6962	55.8816	7667
AT4G01870	AT4G01870	80.4861	10175	70.0449	7354	87.2207	9014	34.7814	3424	51.9185	4725	41.6428	4716	80.1304	6299	89.1465	9124	124.147	12787	42.4333	3503	68.6306	6837	43.6353	4883	48.6534	5536	55.885	6250	63.9685	7574	165.23	17476	139.575	14143	187.605	22104	45.2277	4480	47.4708	4088	40.7961	3422	26.4833	2866	39.2429	3799	32.523	3369
AT5G60410	ATSIZ1	51.5754	10162	53.6555	8785	50.3702	8077	47.7516	7300	46.3506	6527	47.7711	8448	51.6538	6188	49.6435	7762	50.1307	7868	38.6348	4987	41.3084	6408	41.6281	7119	43.3642	7722	44.5891	7814	45.3381	8345	44.339	7358	46.9831	7412	52.714	9641	39.5442	6131	42.0488	5602	41.1418	5395	43.0496	7261	45.9931	6930	43.1653	7035
AT4G30600	AT4G30600	71.4663	10149	70.6229	8308	67.0414	7883	55.4612	6120	67.3796	6878	58.7184	7487	65.8786	5917	63.9886	7521	78.8006	9250	46.0307	4291	55.4906	6185	51.4898	6459	75.3113	9662	67.5929	8569	66.7156	8917	73.376	8863	83.1039	9439	97.2082	12987	54.3955	6078	58.1574	5632	55.9829	5291	70.4196	8662	86.2764	9382	76.0656	9002
AT3G07160	ATGSL10	27.2321	10148	26.4213	8177	24.9781	7610	24.1008	6994	24.9545	6695	22.5743	7536	32.5196	7536	33.0486	9971	37.3418	11338	18.3205	4459	20.5233	6027	22.8914	7551	21.0209	7050	24.5425	8092	22.5706	7877	24.2278	7554	23.6941	7078	28.5724	9924	23.5338	6872	22.9224	5818	29.0791	7189	21.823	6962	26.5445	7575	20.717	6326
AT1G22410	AT1G22410	86.4949	10132	77.7285	7561	91.9452	8805	104.536	9535	108.698	9166	84.4683	8863	127.96	9321	113.592	10773	128.045	12221	66.8627	5115	77.5444	7158	66.3518	6879	93.5404	9861	80.2332	8315	75.6097	8295	74.0122	7254	64.1181	6020	88.3033	9641	78.3914	7196	79.8701	6372	74.2795	5772	77.2762	7749	77.7429	6974	78.7876	7562
AT1G43670	AT1G43670	83.0391	10125	91.7205	8898	84.7276	8322	103.08	9689	93.7464	7675	88.3883	9449	106.841	8418	104.072	10610	87.421	8890	89.3752	7179	80.7078	7531	81.5612	8992	81.9072	8998	76.4392	8518	101.506	10830	90.2987	8982	108.339	9875	76.0209	8827	98.353	9189	93.5041	7564	95.9086	7550	96.5482	9626	93.2962	7983	83.5339	8268
AT3G12740	ALIS1	111.201	10120	102.273	7730	105.238	7831	69.6603	4937	77.3565	5068	74.4315	6068	96.5249	5463	96.4245	7105	110.232	8174	77.0194	4578	92.0004	6599	69.8432	5626	101.516	8315	90.4662	7284	89.382	7619	143.055	10893	133.07	9708	139.793	11858	81.2017	5791	79.1184	4905	75.8945	4583	102.329	7973	121.146	8443	111.429	8310
AT4G23180	CRK10	74.5441	10110	95.0059	10622	96.1034	10730	65.8709	6995	100.976	10004	83.3105	10182	59.5346	5025	73.8196	8253	98.2383	10891	84.8723	7456	80.3701	8522	65.6305	7890	150.692	18368	157.758	18866	134.087	17105	82.0991	9320	117.468	12850	120.562	15411	92.8524	9749	78.7302	7244	96.2633	8564	168.297	19441	240.531	24876	165.999	18367
AT1G12800	AT1G12800	61.9533	10108	59.6959	8089	61.528	8208	60.6285	7703	56.1943	6601	57.1143	8348	39.7929	4038	37.4618	4949	35.772	4756	68.1253	7259	69.0428	8878	67.3504	9727	51.9024	7622	53.6414	7743	52.6866	8051	33.0201	4508	37.1831	4863	33.4392	5085	80.7781	10328	82.1401	9128	89.6479	9704	60.0183	8383	58.9059	7360	59.2096	7916
AT5G24120	SIGE	86.9305	10103	80.9377	7812	72.3675	6876	58.373	5283	57.0893	4777	44.2369	4606	9.25638	669	7.61622	717	7.68023	728	63.8853	4849	73.1557	6700	69.3392	7133	51.5623	5394	49.7483	5116	50.2988	5475	4.96362	483	5.21798	487	4.57396	496	73.244	6671	74.5004	5897	69.9834	5396	60.6531	6035	60.34	5370	56.3549	5367
AT1G64370	AT1G64370	222.69	10086	235.133	8844	228.793	8472	321.179	11327	238.391	7773	311.574	12641	278.545	7845	194.093	7118	274.254	10121	269.392	7968	264.356	9436	311.8	12500	351.229	14317	284.715	11409	298.332	12655	212.81	8064	283.504	10292	244.463	10320	289.228	10265	330.7	10201	359.126	10791	266.712	10341	318.665	11052	295.605	10971
AT1G42550	PMI1	57.5455	10071	65.4606	9514	59.4947	8512	73.365	9997	69.4739	8753	71.067	11141	56.2068	6117	58.56	8298	49.1754	7012	69.7195	7968	58.4808	8065	74.8682	11597	53.4207	8414	62.1861	9628	53.5722	8781	45.9182	6723	52.2923	7335	45.9863	7501	58.5568	8030	61.8463	7372	57.8819	6720	40.5806	6080	40.6607	5449	40.7306	5841
AT4G34050	CCoAOMT1	150.99	10064	161.241	8926	151.275	8244	197.643	10258	202.024	9694	147.229	8791	227.559	9433	217.572	11742	226.324	12292	162.844	7089	180.376	9475	169.058	9974	152.45	9146	138.084	8143	140.481	8770	158.982	8866	154.015	8229	173.809	10798	183.357	9577	191.536	8696	177.109	7832	183.598	10477	163.912	8367	182.269	9955
AT5G25250	FLOT1	99.1572	10057	108.758	9163	156.588	12952	66.5296	5256	84.2389	6151	87.3321	7936	76.9363	4858	92.5706	7605	95.8564	7928	62.6975	4154	92.8922	7422	63.0972	5668	121.415	11077	89.4039	8022	90.9064	8641	102.487	8705	106.911	8704	137.075	12962	74.9071	5954	76.8621	5307	76.1875	5128	97.4974	8474	129.99	10095	113.633	9447
AT4G27090	AT4G27090	246.152	10052	264.862	8982	240.318	8023	250.556	7967	250.984	7378	262.601	9606	221.386	5622	215.464	7124	221.144	7358	394.3	10515	350.164	11269	350.499	12669	274.027	10071	250.665	9056	237.561	9086	294.855	10074	271.581	8890	257.347	9795	308.096	9859	304.014	8456	284.005	7694	202.185	7068	196.547	6146	209.807	7021
AT1G64500	AT1G64500	130.622	10046	148.308	9473	120.546	7580	86.4197	5176	90.959	5036	54.9646	3787	11.1255	533	12.9509	807	7.67182	481	140.842	7074	127.947	7755	151.149	10289	74.3811	5149	80.9106	5506	73.9966	5330	15.3283	987	16.8138	1037	11.8554	850	123.241	7428	126.769	6641	108.392	5531	87.6342	5770	79.114	4660	73.7151	4646
AT5G06290	2-Cys Prx B	136.808	10046	134.883	8226	148.671	8925	113.572	6494	91.9416	4861	111.427	7330	129.42	5910	119.933	7131	106.21	6355	178.263	8548	155.532	9000	163.314	10615	116.999	7732	122.999	7991	122.079	8396	119.982	7372	132.559	7802	99.8094	6831	175.99	10127	175.318	8768	193.376	9420	155.428	9771	135.828	7638	145.634	8763
AT4G34670	RPS3AB	145.69	10013	158.832	9066	149.391	8395	127.906	6846	126.82	6275	138.976	8556	145.853	6234	151.942	8455	137.102	7678	197.641	8871	193.069	10457	206.255	12547	136.234	8427	136.722	8314	121.106	7796	180.482	10379	179.482	9888	160.076	10255	162.694	8762	167.326	7833	162.238	7398	103.545	6093	99.3329	5228	117.479	6616
AT1G03475	LIN2	113.262	10011	115.37	8469	120.904	8737	88.637	6101	83.7979	5332	93.9968	7442	132.757	7297	134.378	9616	132.364	9532	118.282	6827	115.767	8064	118.047	9235	97.2432	7736	93.7685	7333	91.453	7570	148.047	10948	148.18	10498	143.069	11786	122.864	8510	128.6	7742	130.217	7636	95.2573	7208	89.8204	6080	101.707	7366
AT5G20010	RAN-1	149.995	10007	158.289	8770	168.604	9197	122.997	6390	140.076	6728	148.432	8871	198.233	8224	218.083	11780	254.711	13846	139.455	6076	145.948	7674	137.793	8137	138.686	8328	123.858	7311	125.261	7827	204.382	11409	234.306	12530	252.619	15708	128.588	6723	129.845	5900	122.103	5405	129.752	7411	136.782	6988	133.755	7312
AT1G02080	AT1G02080	21.8506	9994	20.8576	7922	19.7868	7399	22.4794	8006	20.2279	6661	20.1681	8263	23.7577	6758	27.4361	10160	30.5671	11390	14.6178	4367	15.9182	5738	17.7511	7186	15.8769	6536	20.3495	8234	18.276	7829	19.2812	7379	19.3449	7093	21.3563	9104	18.4076	6597	17.6741	5506	23.7246	7199	18.878	7392	21.1817	7419	17.3601	6507
AT3G17410	AT3G17410	110.599	9991	107.079	8034	109.241	8068	95.5318	6720	95.6383	6220	92.4796	7484	91.6707	5150	91.8466	6718	102.635	7555	81.26	4794	97.335	6930	80.3189	6423	99.3071	8074	91.061	7278	84.9621	7189	100.847	7623	103.911	7525	106.609	8977	87.7781	6214	87.7592	5400	85.1256	5102	88.2053	6822	95.926	6636	94.0491	6962
AT1G50320	ATHX	193.349	9958	168.544	7351	197.75	8327	95.5767	4731	155.591	5771	94.8933	5375	146.501	4769	89.2971	4640	157.627	6615	211.78	7121	199.479	8285	202.755	9242	120.471	5606	119.623	5485	89.8663	5464	100.516	5431	97.5946	4794	99.1151	5673	140.235	6586	148.401	5218	193.844	6622	201.271	8873	93.0126	4670	186.919	7888
AT3G23110	AtRLP37	64.9714	9946	62.5038	7947	79.9949	10012	25.5177	3042	27.6998	3053	68.066	9334	44.6456	4251	12.8907	1598	15.0926	1883	66.8688	6685	97.7436	11792	31.9848	4334	28.2835	3897	103.467	14013	112.193	16085	155.26	19886	168.151	20633	29.8123	4254	98.5992	11828	27.3227	2849	121.37	12326	135.32	17734	35.1721	4124	34.7682	4362
AT2G38860	YLS5	105.966	9945	96.9376	7558	103.687	7958	82.8973	6060	76.8916	5197	64.0055	5378	137.795	8043	135.999	10333	142.804	10923	49.9082	3057	75.7638	5605	51.5948	4288	73.0621	6170	68.3472	5677	72.0319	6332	177.042	13904	167.052	12569	196.151	17162	57.842	4256	62.4067	3989	52.4661	3266	62.1408	4994	73.1776	5260	77.4147	5955
AT1G70760	CRR23	204.629	9943	217.496	8776	234.899	9331	231.278	8750	205.271	7180	214.474	9335	208.611	6303	229.515	9029	201.478	7976	254.086	8062	212.358	8131	243.028	10452	228.402	9988	238.464	10251	243.841	11096	254.081	10329	224.359	8738	216.292	9795	220.694	8403	225.56	7465	215.096	6934	274.88	11434	236.946	8816	250.322	9966
AT2G32240	AT2G32240	36.3433	9938	32.4244	7364	30.7635	6878	19.9353	4245	24.3418	4792	20.4746	5016	51.8505	8817	43.7448	9685	57.2434	12754	21.3277	3809	30.4749	6568	22.8717	5536	49.6466	12219	39.3212	9513	43.9428	11254	79.8	18258	98.872	21671	100.256	25552	30.4664	6529	31.4492	5858	37.3374	6774	79.5409	18620	99.4071	20816	97.2562	21792
AT4G33090	APM1	57.0589	9933	48.8667	7065	47.0293	6694	54.1948	7347	54.1325	6784	55.3829	8637	82.5774	8940	78.5567	11072	85.0193	12059	34.3535	3906	42.0595	5770	34.6144	5334	40.5303	6350	46.8437	7215	41.3006	6734	74.5298	10855	80.6851	11259	79.3643	12877	38.9062	5308	39.479	4681	41.6074	4806	35.9198	5353	38.1825	5090	36.6188	5224
AT5G64170	AT5G64170	63.8665	9933	68.4772	8852	61.8403	7788	68.7154	8255	77.8887	8634	57.0148	7895	11.9905	1154	9.78398	1232	10.3199	1309	68.8159	6921	69.99	8465	72.1173	9835	55.6489	7808	58.2161	7930	57.9471	8435	4.87227	634	4.27603	533	4.07313	588	70.3474	8481	67.2867	7116	64.66	6689	70.5859	9308	67.4404	7957	61.8749	7886
AT3G51370	AT3G51370	90.9035	9925	91.4422	8283	85.4209	7721	87.4718	7453	96.2799	7588	90.5461	8961	115.198	7881	108.434	9659	105.392	9415	67.8024	4895	78.3672	6759	71.2363	6883	78.3655	7726	81.5525	7893	77.0231	7937	101.876	9337	108.11	9511	101.808	10484	74.1133	6404	73.2343	5443	76.1805	5533	73.5208	6958	81.5458	6874	77.2784	6930
AT2G20670	AT2G20670	126.551	9910	125.491	8072	112.093	7087	206.216	12444	114.695	6344	170.587	11754	190.115	9278	153.368	9564	99.786	6259	143.528	7432	71.6564	4405	132.324	9094	73.0921	5082	116.715	7989	63.529	4602	30.6577	1983	32.9245	2033	18.986	1356	74.0589	4521	63.0811	3347	76.082	3947	15.3479	1044	21.0559	1249	17.5899	1120
AT3G23600	AT3G23600	165.473	9909	155.869	7752	149.801	7335	174.499	8138	172.584	7440	188.734	10126	246.199	9169	217.337	10538	224.707	10966	129.716	5074	160.517	7576	125.222	6638	137.399	7405	132.959	7045	131.842	7395	232.702	11662	208.384	10004	198.14	11059	121.404	5698	131.138	5349	119.092	4732	126.391	6479	115.595	5301	134.599	6605
AT2G29340	AT2G29340	150.814	9907	138.293	7466	149.509	8024	141.839	7144	138.471	6488	138.455	8052	127.131	5070	100.567	5310	108.347	5616	151.205	6472	117.143	5935	133.5	7686	161.688	9401	151.78	8587	160.201	9647	172.875	9254	167.298	8608	154.082	9275	154.554	7810	152.988	6778	147.409	6243	139.931	7887	157.669	7836	163.47	8588
AT5G65380	AT5G65380	87.4411	9901	89.7722	8499	75.7297	7003	98.6831	8649	91.6623	7396	99.1975	9934	58.8073	4249	63.3815	5862	63.1299	5897	68.124	5099	65.3941	5789	75.9276	7655	70.7832	7089	79.7681	7915	84.2997	8821	76.6051	7235	74.8699	6755	71.3027	7465	58.2666	5142	62.5076	4821	56.8652	4265	56.0476	5345	54.9381	4684	51.3322	4688
AT5G11740	AGP15	298.824	9886	305.986	8407	333.017	9008	284.935	7340	361.84	8618	436.632	12940	495.899	10202	543.947	14570	528.491	14246	344.505	7443	355.029	9256	386.172	11308	353.136	10515	306.543	8973	346.747	10744	389.667	10786	432.393	11466	465.603	14357	384.49	9968	371.685	8375	347.605	7629	342.198	9692	414.504	10501	350.39	9499
AT5G44340	TUB4	95.8379	9881	89.9016	7697	96.3473	8121	80.1345	6433	83.8685	6225	84.9633	7847	146.409	9387	147.041	12274	133.611	11224	112.316	7562	110.897	9010	108.589	9909	110.501	10253	104.129	9498	96.8912	9355	168.262	14514	158.681	13113	159.146	15292	108.354	8754	102.05	7166	99.7563	6823	93.616	8263	95.2333	7519	98.9402	8358
AT2G46340	SPA1	42.5653	9871	42.538	8192	42.2401	8008	41.026	7408	42.1794	7041	33.1601	6888	27.0835	3906	25.8279	4849	23.0236	4350	38.6411	5852	40.5265	7406	43.3839	8905	41.3833	8637	38.6172	7923	39.9833	8684	16.0565	3116	15.3363	2851	16.2419	3511	41.461	7534	43.3095	6841	47.8993	7369	50.1713	9960	50.0299	8884	47.6621	9057
AT2G45540	AT2G45540	17.4945	9865	16.0805	7532	15.9544	7357	13.2704	5828	12.2167	4960	11.9969	6061	15.7047	5507	20.0124	9138	22.5033	10342	10.9315	4026	12.094	5375	12.1971	6088	10.843	5504	11.9916	5984	10.6368	5618	13.5139	6376	13.4833	6094	16.586	8718	13.044	5765	13.071	5021	17.3398	6489	11.4657	5536	14.6079	6309	11.0228	5093
AT5G20720	CPN20	166.055	9865	167.796	8270	170.723	8284	184.558	8529	140.185	5989	191.318	10170	192.543	7106	165.832	7969	153.646	7430	250.338	9700	191.775	8969	231.442	12157	160.258	8560	161.047	8456	151.692	8432	169.416	8411	185.05	8803	158.724	8779	246.328	11465	241.316	9759	250.294	9855	177.371	9012	139.331	6332	168.425	8190
AT4G37460	SRFR1	44.2773	9854	45.3103	8375	45.8227	8338	44.01	7627	42.1019	6745	40.9458	8163	33.3514	4616	32.9354	5935	35.0499	6356	36.1527	5255	40.4794	7100	40.5256	7983	36.0761	7226	38.387	7558	35.901	7483	26.603	4954	28.4331	5072	26.0216	5398	42.5786	7426	43.5236	6597	45.5937	6732	38.2722	7292	38.9918	6645	35.9274	6552
AT5G24490	AT5G24490	124.373	9854	115.088	7573	118.643	7685	137.911	8508	121.544	6933	147.199	10447	274.858	13542	275.198	17653	268.823	17354	131.481	6803	125.508	7837	128.381	9003	129.741	9252	150.522	10551	137.443	10199	297.257	19705	266.871	16948	244.347	18044	125.905	7817	114.048	6155	137.162	7210	105.285	7141	100.299	6086	113.486	7368
AT2G17200	DSK2	78.3006	9836	73.5933	7678	69.3665	7124	65.3183	6389	69.6859	6302	68.4544	7703	86.5171	6759	78.319	7966	80.6135	8251	50.7688	4165	64.9689	6432	56.3289	6263	58.0894	6568	60.3896	6712	56.8575	6690	77.8568	8183	81.6691	8224	80.228	9394	62.5229	6155	60.7334	5197	60.4365	5037	53.7072	5776	55.7105	5359	51.2514	5276
AT2G30870	ATGSTF10	161.289	9835	141.477	7154	159.97	7967	148.087	7028	133.86	5866	138.439	7553	467.485	17695	457.342	22546	408.867	20299	129.364	5150	138.69	6664	110.023	5929	197.226	10815	166.176	8949	178.539	10178	518.899	26461	409.213	19996	493.223	28008	125.401	5991	124.113	5154	103.972	4205	195.673	10203	223.969	10442	233.904	11665
AT1G52220	AT1G52220	211.856	9834	216.702	8359	221.759	8423	241.492	8740	221.872	7425	228.43	9511	135.638	3922	133.667	5025	129.991	4920	228.617	6929	201.56	7373	184.876	7595	217.453	9096	207.287	8529	207.547	9032	105.629	4111	106.676	3980	90.1689	3908	232.589	8463	222.774	7044	234.6	7219	256.414	10201	228.095	8119	245.299	9340
AT2G28290	SYD	14.8104	9832	14.3183	7894	13.7141	7447	15.7489	8143	14.1347	6762	14.3711	8554	15.9404	6592	20.0764	10799	22.5728	12216	10.2094	4431	10.6233	5565	12.1419	7141	10.9546	6555	13.5934	7988	12.6089	7846	12.9824	7216	13.0601	6957	15.4483	9574	12.3689	6441	12.1252	5488	17.1716	7563	13.726	7807	16.7683	8531	12.081	6574
AT5G22060	ATJ2	102.804	9821	95.3541	7565	102.921	8038	58.9402	4385	58.7086	4038	56.1	4801	98.7606	5867	93.7875	7254	94.8058	7379	75.1212	4687	84.2836	6345	74.898	6333	61.2606	5267	53.9253	4558	52.5171	4699	82.1049	6562	79.7161	6104	79.498	7078	82.3193	6162	84.3822	5490	77.4219	4907	54.9697	4496	59.6157	4361	57.9216	4534
AT5G67370	AT5G67370	136.917	9820	137.46	8188	117.585	6895	183.912	10271	142.454	7355	182.953	11754	130.457	5819	110.36	6409	103.435	6045	126.543	5927	152.118	8598	155.831	9893	147.971	9552	150.095	9524	130.663	8777	39.0249	2342	43.4086	2496	39.0249	2609	163.846	9208	154.269	7536	154.418	7348	182.426	11201	162.022	8899	146.743	8624
AT4G23260	CRK18	70.7974	9811	43.2546	4897	72.0406	8158	22.6538	2402	55.5305	5477	27.686	3373	39.6693	3363	23.5496	2597	33.6109	3722	32.3044	2880	22.1398	2376	35.59	4285	59.5316	7385	53.5579	6517	35.1938	4484	19.3509	2208	21.6888	2374	18.2601	2322	54.8064	5876	31.5947	2925	52.266	4769	28.6956	3349	33.813	3521	32.9331	3674
AT5G02960	RPS23B	214.577	9810	209.974	7973	201.031	7514	193.717	6897	177.664	5848	200.374	8206	210.279	5979	183.639	6798	183.43	6833	320.227	9561	275.208	9916	277.71	11238	185.718	7642	173.01	6998	163.249	6990	211.168	8078	196.354	7196	188.523	8034	253.982	9099	266.8	8308	241.858	7336	151.642	5935	146.713	5137	166.361	6233
AT1G24147	AT1G24147	255.644	9800	266.393	8481	291.6	9139	201.412	6012	202.991	5602	184.656	6341	179.747	4285	212.203	6586	201.736	6301	340.484	8524	322.015	9728	298.799	10138	317.232	10944	260.793	8845	267.206	9593	246.854	7917	254.299	7814	265.351	9481	322.626	9691	315.902	8248	269.197	6846	268.006	8795	329.093	9660	285.689	8974
AT2G46330	AGP16	266.855	9796	247.468	7541	263.234	7883	297.475	8465	282.668	7412	382.672	12523	207.065	4756	220.356	6529	226.61	6732	267.463	6435	291.509	8439	212.744	6917	348.805	11434	315.079	10170	288.667	9901	210.315	6457	217.567	6374	193.706	6588	279.279	8081	268.456	6723	286.413	6986	268.883	8465	339.112	9501	279.422	8410
AT5G51970	AT5G51970	104.015	9794	106.099	8094	97.4797	7516	151.849	10882	132.665	9502	159.877	12534	163.345	10038	182.435	13240	181.1	13633	109.037	6584	84.2315	6769	103.673	8328	129.085	10405	138.612	10894	118.259	10449	195.301	15518	202.854	14386	181.349	15902	97.1811	6637	93.8913	5630	81.5886	4778	100.845	7754	99.3074	6885	96.8251	7348
AT3G24180	AT3G24180	46.0398	9789	44.5979	7881	45.1405	7855	32.684	5424	29.3074	4496	30.088	5730	46.1969	6110	44.3633	7650	46.9203	8133	36.263	5026	39.1068	6547	38.1248	7185	29.4546	5662	29.7811	5599	29.4023	5855	43.6513	7780	44.5016	7595	49.2139	9774	40.5199	6751	40.9094	5931	41.7423	5909	33.2351	6061	34.3706	5611	32.8447	5744
AT3G02260	BIG	10.2486	9784	9.67342	7669	9.38087	7322	9.48777	7055	8.38646	5766	8.14106	6963	10.301	6114	14.067	10876	17.5581	13653	7.44107	4642	7.37773	5556	7.81517	6605	7.2004	6191	8.84113	7468	7.66809	6858	10.2709	8210	9.77439	7486	12.5213	11149	7.91894	5930	7.28018	4736	11.5806	7339	9.80545	8019	10.754	7865	8.68788	6802
AT4G10500	AT4G10500	127.413	9768	104.251	6638	122.485	7677	57.6641	3443	64.0626	3536	38.5314	2647	54.995	2622	44.6713	2773	65.0461	4064	84.8266	4247	142.62	8617	90.5994	6148	53.6277	3701	42.9556	2914	39.0039	2801	36.8521	2364	39.7686	2444	49.5454	3541	101.589	6103	119.728	6252	93.5941	4761	40.1325	2634	53.0091	3112	44.4178	2791
AT2G20610	SUR1	94.8481	9748	92.0172	7855	97.9339	8175	96.118	7690	99.0894	7337	81.7335	7508	115.353	7342	107.16	8920	102.339	8546	86.2981	5787	90.6068	7326	85.2039	7747	90.0608	8323	90.9252	8262	94.974	9154	151.853	13040	141.845	11670	163.341	15582	92.5898	7455	93.5605	6534	84.556	5766	109.008	9576	104.768	8277	109.051	9198
AT4G27450	AT4G27450	134.947	9748	149.912	8722	112.012	6525	265.177	14759	265.891	13407	298.644	18740	173.175	7545	155.927	8878	180.616	10303	92.5391	4311	133.781	7364	98.4083	6162	145.426	9179	194.839	12121	138.575	9027	105.403	6160	114.917	6418	91.5316	5933	96.5647	5368	86.2155	4153	112.271	5191	58.1438	3504	93.4775	5001	72.6203	4166
AT5G10470	KCA1	39.4802	9748	41.1886	8461	40.6504	8225	36.9336	7103	35.9914	6399	34.2221	7566	30.3441	4675	32.3212	6473	30.73	6191	41.2637	6667	41.7818	8140	45.3637	9930	36.7795	8159	37.099	8124	38.4333	8882	28.2389	5862	29.8045	5928	29.0171	6688	48.7301	9425	48.1089	8104	49.444	8114	44.5728	9419	40.1792	7622	39.5519	8004
AT5G62190	PRH75	66.9762	9746	67.2471	8127	63.9166	7604	61.9967	7025	60.2304	6310	60.9193	7941	80.5236	7287	78.3119	9227	77.3373	9170	67.4787	6413	74.975	8598	74.7051	9622	53.9649	7068	54.2808	6989	48.9721	6674	73.8622	8993	78.3408	9138	76.9554	10438	58.0544	6620	61.3623	6082	68.4811	6611	43.2562	5389	46.8261	5218	46.6812	5567
AT5G61670	AT5G61670	131.257	9729	129.926	8057	126.928	7789	115.789	6726	116.366	6288	106.57	7174	65.7812	3026	56.5884	3422	61.2005	3753	124.801	6085	126.482	7451	126.537	8356	97.0333	6530	107.195	7053	103.128	7213	69.5924	4381	64.5415	3834	55.8617	3922	119.98	7049	120.736	6141	118.823	5910	107.39	6878	102.3	5813	101.153	6198
AT2G41680	NTRC	87.7495	9722	94.2301	8674	93.8953	8504	80.2583	6923	77.0643	6151	77.0038	7643	59.1171	4083	60.4335	5428	57.8246	5227	105.523	7634	103.004	8988	107.242	10517	75.8071	7558	79.3982	7784	78.2033	8109	69.8852	6479	70.7989	6293	67.7011	6992	109.8	9528	118.588	8942	113.7	8354	87.2074	8269	74.5882	6324	80.8872	7342
AT5G13180	ANAC083	144.345	9701	170.399	9510	132.613	7287	163.302	8546	165.255	7995	150.756	9076	194.654	8135	156.246	8502	177.23	9705	130.735	5738	178.677	9463	162.489	9666	155.321	9395	154.241	9171	126.26	7947	175.195	9851	149.838	8072	118.631	7431	143.515	7558	148.469	6796	150.374	6705	142.896	8221	151.31	7787	159.64	8791
AT4G14040	EDA38	85.608	9683	86.3233	8109	86.7415	8021	151.207	13317	130.363	10615	129.751	13146	103.272	7264	96.5157	8839	79.1049	7290	136.701	10097	103.777	9250	120.732	12087	90.8387	9247	105.289	10536	113.387	12011	96.845	9165	77.9826	7070	69.828	7362	116.368	10314	118.767	9150	86.65	6502	95.7137	9268	85.1462	7375	89.9821	8340
AT1G27730	STZ	169.959	9679	330.943	15652	341.086	15881	273.226	12116	578.299	23709	376.616	19212	306.291	10847	521.216	24033	489.776	22726	91.5335	3405	85.9861	3859	222.187	11200	383.023	19632	335.831	16921	403.161	21503	224.127	10679	501.852	22908	706.527	37502	76.5663	3417	110.101	4271	59.7425	2258	174.617	8513	364.118	15879	311.612	14541
AT1G75950	SKP1	177.177	9679	172.709	7836	170.19	7602	158.638	6749	156.994	6175	152.946	7485	206.095	7002	183.649	8123	196.533	8748	168.143	5999	172.307	7418	160.027	7738	152.224	7485	146.435	7078	147.91	7568	195.874	8953	187.902	8228	192.988	9827	155.949	6676	156.053	5807	160.389	5813	145.232	6792	155.607	6510	156.867	7022
AT2G14720	VSR4	63.934	9679	65.6862	8259	67.3948	8341	48.0806	5669	63.8261	6957	48.0157	6511	56.5786	5327	63.0389	7728	56.5799	6981	43.902	4341	57.8206	6898	45.7506	6131	50.2399	6846	52.3516	7013	49.1158	6964	72.1626	9142	60.6431	7364	63.7028	8989	54.9625	6521	55.5296	5726	50.7991	5102	55.7403	7224	52.9637	6141	61.3011	7605
AT2G33120	SAR1	133.433	9679	134.686	8112	132.18	7837	101.58	5738	115.646	6038	103.766	6741	126.054	5691	121.128	7112	151.699	8964	75.5133	3577	114.27	6530	98.9711	6353	126.456	8254	110.746	7107	112.877	7671	127.411	7734	107.613	6256	155.887	10537	104.838	5958	109.365	5405	105.329	5068	104.367	6480	120.537	6695	111.548	6629
AT2G37970	SOUL-1	181.635	9668	217.492	9614	194.271	8454	93.8717	3891	132	5058	89.8072	4282	55.7619	1846	58.3089	2513	69.937	3033	146.263	5084	163.479	6857	174.304	8212	115.884	5552	104.732	4932	120.928	6029	54.1318	2411	63.4599	2708	75.5778	3750	128.936	5378	134.541	4878	108.204	3821	103.793	4730	124.973	5094	107.754	4700
AT4G01290	AT4G01290	41.465	9660	40.3987	7740	39.0902	7362	39.1493	7027	38.6741	6420	39.0002	8052	50.3818	7240	49.8544	9358	52.1584	9800	30.9174	4644	33.3106	6057	34.3143	6996	32.5624	6758	32.8934	6769	33.0806	7133	43.2228	8334	42.3699	7845	45.7705	9838	36.5169	6599	35.7775	5618	37.1326	5691	36.6636	7222	36.9067	6565	36.3651	6878
AT2G15620	NIR1	74.9663	9655	76.2123	8152	75.0978	7908	72.0966	7231	74.5164	6909	67.3046	7765	70.0254	5609	77.8179	8115	68.9311	7234	103.429	8699	94.9889	9641	98.1063	11184	104.755	12143	83.2059	9481	98.4094	11870	110.22	11877	116.837	12062	107.84	12945	90.5149	9135	110.259	9672	94.8557	8105	154.959	17085	162.67	16043	151.248	15962
AT4G17040	CLPR4	126.823	9653	124.907	7896	123.289	7672	108.029	6403	102.216	5601	108.856	7422	140.441	6648	132.546	8169	140.4	8708	123.505	6139	126.283	7575	116.957	7880	113.141	7751	112.873	7601	112.814	8042	148.028	9427	150.025	9153	140.732	9984	114.178	6810	113.092	5863	111.382	5625	112.083	7304	98.9742	5769	103.849	6477
AT5G47840	AMK2	133.973	9650	130.451	7803	128.144	7546	105.872	5938	100.224	5197	106.725	6886	104.933	4700	99.4693	5801	99.7579	5855	125.897	5922	129.493	7350	122.958	7839	102.713	6659	111.692	7118	101.602	6854	98.9765	5965	99.9532	5771	87.7373	5890	120.91	6824	118.323	5805	125.362	5990	110.079	6788	104.558	5767	103.676	6119
AT5G57940	ATCNGC5	44.0951	9648	45.3724	8401	41.5271	7661	50.8069	8548	26.9227	3040	52.4947	9777	47.5883	6573	45.7913	8047	45.2721	7903	17.5119	1871	43.0559	7527	21.4329	2960	45.5903	8757	44.6775	8533	49.6453	9766	47.2707	8481	40.4466	8075	41.3216	8255	21.2929	2608	45.8832	7192	46.9045	6925	47.5524	9293	46.3751	7478	51.7819	9087
AT5G40950	RPL27	175.738	9644	180.799	8240	184.917	8296	126.413	5402	109.838	4339	123.75	6083	119.027	4062	109.924	4884	105.59	4721	242.504	8690	213.95	9252	217.566	10567	131.755	6507	130.315	6327	134.637	6920	125.681	5771	115.59	5085	99.2161	5075	236.302	10161	240.318	8982	240.561	8758	153.981	7234	127.8	5371	143.911	6471
AT4G31180	AT4G31180	76.4648	9642	74.4668	7984	76.029	7871	64.5323	6494	62.4175	5802	70.3768	7973	81.8819	6390	81.0925	8311	78.9074	8305	67.4415	5549	75.9949	7590	68.2927	7629	57.2519	6489	55.8279	6376	53.0718	6427	76.2309	8224	80.4439	8317	82.7198	9762	70.1127	6952	68.3522	6016	67.5366	5784	53.8844	5833	54.7434	5405	54.7654	5786
AT3G54210	RPL17	193.022	9638	203.055	8420	215.252	8787	201.497	7834	176.375	6340	197.452	8831	181.074	5623	198.171	8012	186.04	7569	285.82	9320	223.026	8776	239.528	10586	207.335	9317	196.966	8701	184.151	8612	232.058	9694	241.577	9669	210.487	9796	273.726	10710	275.297	9362	243.507	8066	217.224	9285	193.815	7411	204.682	8374
AT5G03730	CTR1	50.8385	9625	49.2384	7627	45.8698	7102	38.7587	5668	36.5451	4928	45.3265	7687	70.7277	8319	71.3277	10926	74.6921	11518	34.8616	4271	42.2923	6311	37.193	6185	34.1515	5823	36.7947	6137	36.2038	6376	66.1314	10477	62.6288	9504	63.2054	11153	41.4545	6153	40.4804	5177	42.4505	5279	36.2691	5811	39.2643	5659	37.4349	5774
AT1G72710	CKL2	75.5631	9621	70.9142	7499	68.7921	7161	67.4335	6686	73.7841	6763	72.8096	8305	105.926	8387	99.4541	10253	105.214	10916	53.3027	4433	63.4774	6370	58.7557	6622	70.9472	8130	76.334	8599	71.2202	8493	101.743	10839	107.896	11012	103.173	12244	61.1693	6103	68.0743	5904	74.123	6262	70.9173	7730	78.0789	7613	77.5918	8096
AT2G26440	PME12	89.8538	9620	82.7844	7361	92.1198	8064	97.0177	8088	93.2767	7189	100.558	9644	92.4352	6154	87.9286	7622	84.7989	7398	76.1439	5324	104.173	8789	81.1484	7690	117.069	11281	108.816	10307	114.502	11481	84.8098	7597	82.9908	7122	84.0787	8390	105.226	8828	112.705	8219	102.083	7251	144.941	13285	140.036	11481	141.737	12435
AT5G61210	SNAP33	111.133	9611	118.338	8494	128.906	9115	79.6869	5423	107.906	6751	94.9299	7407	78.3701	4241	109.999	7678	130.805	9240	122.705	7238	174.186	12371	90.9487	6963	176.353	13698	139.688	10669	144.018	11622	117.286	8477	161.816	11133	179.245	14409	105.394	7146	163.829	10074	97.8532	5656	148.846	10970	204.07	13373	176.11	12346
AT3G52800	SAP6	139.338	9602	252.635	14459	230.605	12993	226.428	12150	277.811	13782	296.99	18333	233.592	10011	330.496	18440	324.452	18218	119.106	5360	119.507	6490	193.657	11813	284.191	17626	277.376	16911	305.366	19709	184.171	10619	342.645	18927	448.357	28798	109.66	5922	131.085	6153	104.216	4765	186.682	11014	306.232	14830	246.671	13929
AT3G10380	SEC8	37.6463	9598	39.1655	7720	41.8073	8153	33.1134	6160	35.2419	6042	32.4897	6965	52.4368	7885	48.0421	9952	55.7991	10858	27.5626	4254	32.6926	6133	29.3558	6556	31.5233	7199	30.3537	6877	33.6508	7481	44.1517	8879	42.6561	8140	44.0182	10441	33.2121	6160	32.9881	5675	36.334	5756	31.4874	6766	37.8918	6920	33.1047	6894
AT3G47420	ATPS3	72.3116	9578	82.708	9098	61.823	6695	59.7956	6168	62.7748	5986	44.8419	5321	23.648	1948	21.048	2047	17.6205	1902	60.7992	5259	57.763	6030	68.9804	8087	35.4592	4227	42.9718	5036	40.6713	5046	12.5735	1394	13.643	1449	10.525	1300	53.4838	5552	56.6831	5114	54.2345	4405	43.3319	4914	37.4018	3794	37.8023	4103
AT1G60200	AT1G60200	43.6318	9572	44.0051	7963	39.9569	7075	40.3777	6841	36.7174	5582	42.222	8117	40.5961	5413	41.5824	7057	42.6668	7384	38.0293	5435	35.9493	6072	40.0626	7770	33.8182	6463	40.9321	7767	35.8857	7379	40.8793	7265	40.1439	6949	38.6329	7639	38.0402	6553	38.6989	5793	41.6644	6032	33.7708	6305	33.6893	5525	33.3597	6040
AT5G45390	CLPP4	123.67	9572	114.958	7389	121.849	7711	99.2222	5980	96.422	5373	98.618	6838	120.201	5786	118.883	7450	117.553	7413	121.337	6133	112.226	6845	108.599	7440	98.6194	6870	91.4576	6263	92.7601	6724	116.618	7552	118.499	7352	109.532	7902	119.461	7245	124.161	6545	116.074	5960	102.987	6824	97.4765	5778	101.998	6469
AT3G25920	RPL15	139.456	9568	130.428	7432	151.958	8524	127.249	6798	104.785	5176	119.927	7371	176.757	7542	165.777	9209	149.953	8383	202.522	9074	171.153	9254	188.544	11450	124.015	7658	133.023	8075	131.5	8450	176.677	10142	168.802	9283	144.146	9218	214.655	11540	218.087	10191	229.217	10433	138.984	8163	120.666	6340	138.265	7773
AT2G44060	AT2G44060	128.169	9557	124.44	7703	133.703	8150	112.038	6505	115.136	6180	112.771	7533	130.375	6044	137.855	8323	127.077	7721	123.932	6033	133.349	7836	120.866	7977	102.921	6906	98.2266	6480	95.1104	6642	110.41	6884	107.422	6418	105.435	7324	128.706	7517	129.444	6574	121.596	6016	106.923	6822	101.327	5783	101.731	6215
AT5G14200	ATIMD1	101.767	9554	91.9697	7171	101.48	7793	191.776	14023	161.384	10911	165.168	13891	92.7797	5420	80.2158	6101	73.981	5659	168.566	10331	142.085	10512	137.271	11405	133.966	11324	124.481	10343	137.085	12055	73.9525	5811	58.4663	4399	53.9026	4719	158.079	11634	153.3	9807	157.122	9790	141.671	11386	116.523	8379	135.617	10437
AT1G74960	FAB1	68.665	9543	65.4488	7552	66.1834	7511	69.2199	7481	68.3009	6824	73.7033	9146	41.2599	3562	42.3186	4774	35.2976	3983	70.5772	6383	67.505	7416	69.4062	8544	69.5501	8683	72.7379	8893	75.2729	9766	44.7547	5197	42.9143	4768	40.9221	5245	76.9564	8354	72.097	6816	76.8799	7070	76.9199	9107	71.4009	7574	71.1814	8069
AT5G38660	APE1	143.108	9540	140.276	7765	140.29	7645	116.735	6102	100.01	4810	113.777	6811	131.597	5493	133.468	7215	120.677	6606	132.765	5840	130.179	6960	130.325	8003	106.047	6374	104.489	6225	106.697	6671	127.069	7143	120.013	6416	115.305	7248	138.846	7267	138.603	6293	139.598	6251	117.712	6717	101.399	5176	111.28	6084
AT3G13300	VCS	35.0203	9539	33.4322	7564	33.683	7506	29.7752	6330	28.655	5621	27.5471	6717	42.7968	7255	45.3647	9997	47.4756	10555	23.6888	4210	26.9545	5796	25.8122	6225	23.2695	5705	25.3954	6117	24.516	6259	39.6613	9058	39.8848	8707	44.1509	11223	30.3773	6510	29.8313	5530	34.8875	6319	25.575	5958	28.7861	6009	27.479	6126
AT3G44880	ACD1	78.7051	9536	71.7603	7221	63.847	6325	66.2521	6251	61.8196	5392	65.677	7128	147.531	11116	135.037	13247	139.301	13752	41.6812	3298	57.1226	5455	45.0158	4828	37.8862	4132	47.6533	5109	46.1135	5233	140.837	14277	137.869	13390	141.407	15969	51.5175	4892	50.2234	4145	47.6185	3828	37.9775	3940	37.2795	3459	39.9275	3964
AT5G04720	ADR1-L2	57.9986	9529	58.8638	8037	60.6913	8153	49.3218	6310	55.8464	6607	51.8962	7606	52.7521	5390	58.4143	7773	62.69	8349	48.2329	5181	63.9444	8282	50.4027	7330	65.5495	9692	59.8529	8703	57.4454	8843	59.8605	8229	73.1566	9635	83.4331	12775	53.5311	6895	58.5193	6553	57.5475	6273	60.1359	8413	71.4353	8990	60.3288	8093
AT5G61820	AT5G61820	89.1586	9521	86.2	7594	73.7937	6358	70.1378	5843	76.5991	5792	75.4496	7104	129.605	8552	122.201	10529	129.15	11225	71.0871	4913	68.929	5722	81.0316	7536	48.0133	4565	52.9234	4979	66.3758	6615	228.347	20370	201.023	17036	218.727	21587	60.6076	4976	67.2465	4790	54.9931	3831	43.1058	3931	41.7052	3373	41.6082	3646
AT1G54130	RSH3	59.2084	9516	53.8816	7192	57.9913	7620	46.2805	5792	46.0821	5332	49.576	7137	60.4028	6037	56.6719	7375	60.57	7932	40.5045	4251	55.2704	7001	45.3266	6448	53.0993	7681	54.8262	7796	55.1148	8296	42.101	5661	40.3595	5200	39.3959	5902	55.4204	6980	55.5211	6078	59.265	6319	65.7711	9049	69.6396	8571	72.1245	9498
AT1G76030	VHA-B1	82.0314	9514	83.0448	7999	80.1049	7596	80.56	7275	86.126	7191	83.2048	8644	104.713	7552	100.386	9426	98.219	9281	73.0098	5530	85.6024	7824	72.8639	7480	79.5789	8306	76.5444	7854	75.9231	8247	101.488	9848	104.233	9690	100.934	10910	80.6112	7326	79.5081	6281	75.87	5838	77.566	7701	77.6402	6896	77.9095	7404
AT1G27320	AHK3	37.2913	9508	47.1389	8719	32.97	6873	43.9683	8632	40.6595	7462	43.4687	9938	48.2104	7648	49.2782	10183	47.8534	10020	28.0767	4597	30.4679	6027	31.3896	7022	34.9421	8044	39.208	8861	35.5392	8504	37.5695	7984	36.862	7558	38.1922	9006	29.7036	5920	29.5184	5134	31.5849	5351	36.7973	7271	35.4223	6920	31.9756	6618
AT5G39740	RPL5B	136.426	9505	136.977	8664	137.443	8596	107.276	6320	93.2653	5118	109.634	7516	122.819	5847	117.912	6760	103.885	6457	187.015	9308	170.637	10304	177.621	12037	101.904	7015	95.1487	6437	87.987	6302	125.096	8010	121.983	7337	119.701	8542	164.15	9816	165.211	8543	162.82	8276	84.328	5504	80.9314	4732	96.6125	6060
AT5G21930	PAA2	54.0301	9502	53.1237	7687	54.6665	7779	68.5669	9375	61.3006	7733	70.7618	11161	61.4069	6655	66.5549	9465	60.7969	8662	49.1512	5618	46.9892	6448	51.7645	7997	55.5867	8697	59.4868	9180	56.9568	9295	50.1496	7297	50.1146	6976	46.3798	7507	48.7627	6702	46.8598	5618	50.3081	5829	45.855	6811	48.5238	6465	43.3733	6191
AT1G78630	emb1473	152.755	9501	157.65	8144	165.266	8404	156.858	7597	147.519	6606	158.893	8853	141.489	5473	133.174	6707	124.131	6291	232.243	9434	206.898	10142	226.018	12443	169.281	9476	171.364	9430	169.184	9856	148.351	7720	152.666	7612	130.054	7540	250.575	12213	248.241	10517	251.827	10391	186.509	9931	162.174	7725	182.057	9279
AT3G12320	T2E22.34	127.799	9501	120.792	7458	116.378	7074	119.398	6912	134.647	7207	80.3964	5354	2.82473	131	1.73438	105	2.21815	135	105.421	5119	106.961	6267	101.998	6712	98.7068	6605	103.692	6821	95.3088	6637	0.695103	44	0.573327	35	0.34549	24	102.467	5970	95.9572	4859	102.682	5065	131.651	8379	118.192	6729	119.566	7284
AT5G02810	PRR7	52.2519	9497	60.989	9148	52.263	7754	57.7267	8190	67.7553	8861	62.605	10133	39.4782	4430	34.9566	5130	35.067	5144	58.9443	6907	45.8889	6575	58.1423	9238	65.2562	10511	65.8653	10521	55.294	9441	26.0412	3923	25.8469	3718	23.7363	3974	46.0641	6543	52.6102	6404	58.6038	6998	55.7932	8700	58.8816	8229	58.0802	8659
AT3G48740	SWEET11	118.739	9495	125.715	8348	124.339	8129	122.507	7628	105.896	6096	128.602	9212	176.696	8786	139.43	9027	163.54	10655	83.6274	4367	92.5213	5830	99.0663	7012	135.851	9777	131.545	9306	112.377	8416	107.156	7169	149.436	9578	123.992	9241	97.5751	6114	112.886	6148	100.221	5317	81.5162	5580	112.845	6910	88.1489	5776
AT5G47010	UPF1	36.6391	9489	35.5571	7648	35.4049	7497	30.8697	6226	26.7409	4986	28.3548	6578	36.7413	5921	37.0843	7777	39.1973	8272	29.575	5540	25.7957	5265	29.5678	6778	24.9458	5815	27.3169	6260	26.4114	6407	29.7392	6444	31.0715	6451	32.074	7743	30.1399	6137	29.9423	5282	32.243	5540	25.1879	5585	32.4152	7712	26.6811	5663
AT1G55860	UPL1	13.2247	9482	13.0988	7800	12.2237	7166	13.152	7295	12.0822	6199	11.7887	7571	16.0075	7138	21.5553	12512	25.1728	14614	8.29977	3855	9.12416	5157	10.0658	6388	9.46958	6112	11.4603	7271	10.3491	6950	13.4978	8097	13.5068	7708	17.4163	11639	10.2613	5725	10.6489	5200	16.319	7762	11.3572	6972	14.078	7730	9.98452	5867
AT1G67870	AT1G67870	136.83	9480	155.388	8940	170.994	9685	182.559	9849	139.467	6956	148.811	9235	99.2776	4277	100.041	5612	109.316	6171	204.998	9275	208.477	11382	209.62	12854	306.192	19091	231.811	14208	242.637	15743	137.018	7942	166.69	9257	142.809	9222	187.96	10204	211.055	9959	200.41	9211	224.058	13289	245.354	13017	227.748	12929
AT2G20580	RPN1A	50.6548	9477	46.4085	7211	46.8655	7169	50.2969	7327	47.299	6371	47.1491	7902	55.9409	6508	53.6689	8130	52.568	8013	33.2743	4066	43.7252	6447	37.3586	6187	37.6089	6333	38.0913	6305	37.892	6640	44.6156	6984	42.75	6411	47.1653	8225	41.6519	6106	43.7905	5580	43.5612	5407	37.4555	5999	36.9459	5293	37.7859	5793
Arabidopsis_thaliana_newGene_239	--	44.6008	9450	35.2969	6211	39.8906	6910	54.2808	8955	38.384	5855	38.7904	7362	52.9051	6971	35.5625	6101	29.3937	5074	47.7016	6600	45.3803	7577	48.8694	9165	40.0971	7646	43.508	8156	48.2228	9569	19.4069	3441	22.8775	3885	18.5332	3660	51.5219	8554	40.3103	5817	72.3288	10166	40.8911	7269	39.0442	6335	51.3436	8914
AT1G29880	GLYRS-1	64.6572	9448	59.1277	7176	64.5246	7709	58.5869	6667	53.066	5583	56.1598	7351	58.2172	5291	56.8138	6722	55.0708	6557	58.9058	5622	62.364	7182	57.4473	7431	46.6673	6138	45.4895	5881	44.9702	6155	47.0249	5750	49.9011	5845	49.5678	6751	68.4996	7844	68.264	6794	66.4784	6445	46.7649	5850	47.5685	5323	47.3359	5668
AT1G32470	AT1G32470	195.58	9443	203.472	8159	225.289	8893	149.533	5622	110.263	3833	132.647	5737	192.347	5775	174.198	6810	159.13	6260	319.889	10086	216.661	8244	261.267	11165	176.248	7659	181.218	7741	189.721	8579	212.222	8573	208.448	8067	173.024	7787	309.156	11697	332.702	10941	320.562	10268	215.535	8909	183.819	6797	201.853	7986
AT4G39350	CESA2	40.2447	9428	37.5379	7303	36.9854	7084	56.0361	10222	54.6063	9209	54.395	11415	44.0102	6412	44.3187	8406	37.5365	7165	35.0909	5369	37.5155	6926	38.7141	8028	45.2396	9539	47.9631	9941	45.3852	9958	30.4318	5965	28.3173	5318	30.2452	6604	41.1904	7562	35.8273	5717	43.7792	6804	50.5597	10140	48.089	8627	47.0852	9039
AT4G29950	AT4G29950	49.6741	9427	46.5489	7336	46.5538	7223	43.5639	6438	41.1909	5628	42.4	7205	60.9825	7197	59.3065	9113	61.3556	9484	34.9099	4327	39.1258	5852	38.6434	6491	42.9217	7331	45.1409	7579	43.5697	7744	62.7733	9967	68.2425	10381	70.3403	12442	37.1588	5526	37.3274	4825	38.5713	4856	37.6034	6109	42.7533	6213	37.9523	5902
AT5G42080	DL1	63.7037	9392	57.5139	7058	53.6926	6475	57.5302	6586	57.0638	6055	52.0253	6849	79.6398	7295	70.6341	8426	76.4591	9124	37.521	3608	53.0056	6150	40.2527	5223	47.0168	6254	49.4978	6479	47.7734	6613	67.237	8262	68.3674	8058	68.1398	9384	51.0882	5905	48.669	4864	50.002	4911	42.71	5372	50.2825	5682	50.542	6130
AT3G53870	RPS3B	155.683	9389	156.285	7828	155.91	7687	144.597	6790	118.852	5160	137.518	7429	120.966	4537	127.791	6240	119.163	5856	192.413	7578	180.887	8597	189.436	10112	116.895	6345	102.571	5473	96.0901	5428	122.524	6182	112.943	5460	117.909	6628	176.718	8351	179.509	7374	162.963	6520	103.851	5362	97.1254	4486	109.086	5391
AT2G39570	AT2G39570	87.3872	9388	99.572	8884	80.6754	7086	138.49	11585	135.078	10447	139.118	13388	155.598	10395	144.659	12583	140.089	12262	82.4071	5782	75.6738	6407	87.5576	8326	171.368	16569	214.635	20400	187.037	18818	215.106	19334	215.008	18514	189.406	18965	62.351	5249	60.0954	4398	72.5927	5174	84.3875	7761	107.361	8832	103.743	9133
AT5G03280	EIN2	31.9755	9374	28.5682	6956	27.9155	6691	31.7696	7253	31.2336	6592	32.4037	8510	39.0285	7116	40.5772	9632	45.6892	10914	23.1367	4430	26.1655	6046	24.1946	6279	26.5136	6996	28.4358	7376	27.2955	7495	36.9337	9060	38.6378	9080	39.1194	10690	27.2679	6265	27.0044	5393	28.4536	5534	30.4896	7652	31.7547	7129	29.2035	7016
AT5G64400	AT5G64400	193.866	9367	191.488	7613	162.363	7025	166.999	6757	176.583	6068	177.943	7731	217.782	6425	216.409	8366	238.993	9353	206.759	6453	194.453	7434	187.072	8029	155.948	7263	151.398	6523	149.274	6787	228.213	9707	211.568	8188	218.916	9817	179.548	7254	165.648	5835	141.778	4836	131.189	5742	142.563	5303	141.417	5976
AT4G35000	APX3	125.089	9361	129.05	8020	125.795	7697	127.463	7428	122.795	6616	124.297	8332	116.424	5418	112.71	6829	111.802	6817	128.855	6297	126.572	7465	124.532	8249	116.291	7833	108.698	7197	110.326	7733	115.595	7238	118.59	7114	113.322	7904	132.428	7766	132.278	6742	123.901	6151	121.414	7779	116.465	6674	124.819	7654
AT2G41840	RPS2C	124.929	9357	129.974	8084	133.599	8181	105.929	6178	90.3006	4869	109.803	7367	108.881	5071	105.679	6409	100.818	6153	205.952	10073	177.159	10456	193.464	12825	114.796	7738	104.085	6897	96.5352	6772	134.507	8429	130.562	7838	120.63	8421	174.076	10216	171.8	8764	152.16	7561	88.1142	5650	86.02	4934	94.9384	5827
AT3G24160	PMP	96.9154	9347	88.3968	7080	89.793	7080	89.4468	6717	93.0502	6461	90.2891	7800	127.081	7622	112.531	8787	111.394	8754	84.7821	5340	93.0082	7069	87.0395	7430	84.8088	7361	85.4681	7293	86.1572	7782	121.612	9813	112.768	8718	116.31	10455	88.3067	6674	86.0696	5654	87.0073	5567	87.9661	7263	81.9319	6051	88.8129	7019
AT4G31800	WRKY18	114.596	9339	135.594	9202	129.869	8610	137.708	8759	156.077	9257	143.595	10517	114.175	5905	148.424	10000	187	12368	142.21	7489	211.352	13330	158.929	11489	250.239	18049	210.067	15028	231.134	17585	251.384	17035	261.244	16954	298.072	22434	186.739	11795	204.885	11250	201.451	10659	193.046	13434	249.42	15489	235.268	15625
AT4G01690	PPOX	85.6096	9337	83.9427	7596	86.175	7673	84.0696	7153	80.9629	6366	80.9329	7918	62.3346	4229	66.6216	5879	64.5999	5741	82.9064	5906	93.4555	8023	86.4885	8355	74.5152	7317	79.7811	7709	79.5173	8123	62.4768	5705	64.6809	5652	61.7266	6269	93.1149	7946	92.2666	6844	93.5696	6766	79.9935	7488	74.5441	6223	79.0134	7063
AT4G14960	TUA6	86.6262	9327	85.5408	7649	90.6007	7976	106.179	8902	16.3517	1268	102.42	9879	160.624	10755	161.486	14078	19.8465	1742	92.0452	6472	91.6321	7776	92.1168	8779	106.581	10328	107.322	10224	16.9267	1707	132.789	11963	127.997	11047	123.202	12364	103.692	8749	103.23	7571	95.5544	6826	122.637	11304	117.089	9655	137.376	12121
AT4G34480	AT4G34480	86.8866	9315	87.6459	7771	94.6565	8259	87.7101	7277	101.592	7792	87.7643	8425	82.0488	5432	102.338	8826	111.069	9665	61.0383	4268	76.2006	6396	67.8523	6409	81.6294	7875	75.8784	7194	82.5215	8232	91.0107	8156	100.98	8673	118.192	11755	65.7313	5528	69.2613	5053	61.1806	4327	78.7062	7198	82.1534	6706	75.5411	6599
AT4G13340	LRX3	62.2791	9306	70.1074	8700	68.6902	8392	84.717	9857	88.8413	9557	160.262	21451	98.0063	9107	147.235	17813	135.637	16514	74.0525	7226	69.6882	8206	87.3659	11555	59.2714	7971	53.5169	7075	58.8029	8229	49.2643	6159	61.5649	7374	98.4668	13714	86.3837	10115	76.706	7807	74.4453	7380	37.9321	4853	49.4075	5654	39.9867	4896
AT5G19820	emb2734	38.8644	9304	36.45	7247	38.0214	7442	39.1615	7300	38.8235	6691	41.6199	8925	36.9603	5503	38.6463	7491	41.2411	8045	35.5687	5561	37.9448	7159	42.2081	8944	37.1844	8012	40.7592	8633	39.8068	8925	38.5226	7716	41.4135	7947	43.9325	9803	40.128	7528	39.6108	6459	44.5752	7080	33.9042	6949	37.0521	6793	32.6771	6410
AT5G02840	LCL1	111.875	9302	115.141	7967	99.9319	6837	104.758	6856	119.588	7216	100.2	7593	40.4846	2084	39.3874	2688	39.7448	2734	88.8722	4870	96.9864	6440	92.9631	6880	118.51	8968	128.917	9658	117.946	9378	48.8321	3428	47.4311	3194	46.1575	3610	91.0436	5961	86.3965	4879	93.2419	5154	99.0158	7098	109.375	7022	97.3692	6733
AT1G51680	4CL1	75.6554	9299	86.5156	8770	73.2547	7383	155.94	14839	155.983	13789	104.638	11446	71.1447	5464	64.2343	6431	77.0402	7697	79.5814	6349	89.8104	8680	95.245	10340	116.449	12813	116.588	12596	109.275	12532	59.7336	6148	55.6471	5436	69.7846	7994	86.8963	8406	89.8251	7525	80.0659	6509	114.881	12060	119.242	11201	116.832	11774
AT2G02160	AT2G02160	60.3441	9286	61.4826	7857	57.4707	7230	65.9913	7907	69.8261	7735	68.2841	9413	79.406	7599	83.0146	10343	77.9432	9773	45.9929	4622	48.516	5884	49.3983	6728	58.8567	8151	60.9274	8295	54.7306	7888	70.3587	9059	73.3838	9052	66.9481	9602	47.633	5744	48.9292	5128	47.9386	4894	50.4774	6650	52.0994	6140	56.2808	7097
AT1G09620	AT1G09620	40.783	9261	39.8783	7520	39.4933	7332	37.3328	6601	35.6848	5833	38.2547	7781	38.7215	5468	37.4481	6885	38.6095	7143	33.1142	4911	36.2062	6479	34.5169	6937	32.9657	6737	35.4966	7131	33.2786	7077	32.7988	6231	38.0742	6930	38.3225	8111	36.857	6558	38.0133	5879	42.5693	6413	32.5666	6331	32.8787	5717	30.1024	5601
AT3G04240	SEC	44.743	9257	44.3161	7614	42.5016	7192	35.5796	5760	37.7234	5615	35.7681	6640	43.9165	5706	41.9322	7036	44.0179	7436	30.3113	4129	35.6464	5811	35.5463	6493	36.9538	6902	36.9634	6776	38.1983	7420	47.8058	8310	48.4749	8103	53.8765	10438	35.6364	5750	35.3795	4991	38.9983	5331	40.5735	7213	43.1092	6858	42.9588	7309
AT4G36850	AT4G36850	104.585	9254	125.717	9138	142.523	10232	139.769	9606	81.9494	5143	224.676	17361	45.9923	2549	57.377	4145	74.1357	5197	208.744	11926	101.357	6932	201.931	15610	76.4995	5958	123.471	9436	149.545	12011	126.847	8999	85.2976	5827	82.4923	6511	170.955	11560	169.148	9915	174.193	9968	12.4659	909	12.4611	828	11.9711	838
AT5G37510	EMB1467	57.6838	9250	54.801	7298	55.2559	7242	48.8714	6156	49.7869	5747	53.3468	7661	66.9466	6670	56.6464	7473	64.3466	8404	51.1443	5361	56.3903	7126	53.5367	7597	44.0634	6360	45.9693	6525	45.3075	6808	57.7909	7863	65.892	8467	66.2747	9904	56.3787	7087	54.8338	5990	53.326	5673	39.7952	5463	40.0599	4922	41.2165	5425
AT5G08760	AT5G08760	358.153	9242	446.869	9555	401.743	8476	326.85	6503	356.322	6712	320.974	7634	189.662	3179	227.26	4979	269.747	5819	450.488	7473	389.874	7801	429.925	9898	449.106	10188	336.098	7691	344.031	8534	239.504	5392	277.077	6055	262.165	6612	351.377	7120	431.549	7524	329.277	5646	415.192	9232	475.794	9514	430.737	9233
AT1G76010	AT1G76010	92.2603	9213	104.699	8683	96.8139	7904	90.9817	7075	91.0397	6545	88.956	7958	91.0372	5654	101.165	8180	92.3436	7514	92.0153	6001	86.1505	6780	96.0786	8492	86.0447	7733	75.4838	6669	71.0995	6650	100.114	8365	100.911	8078	102.987	9586	86.1047	6738	88.297	6006	83.7951	5552	76.4418	6535	76.6617	5863	83.5476	6837
AT2G37660	AT2G37660	113.525	9203	106.253	7153	120.614	7994	92.9525	5867	86.9274	5073	96.5624	7012	156.312	7880	153.523	10076	142.262	9396	134.626	7127	128.871	8233	130.868	9390	83.9871	6128	81.3649	5835	80.2544	6093	138.917	9422	140.621	9137	122.283	9239	142.208	9033	144.316	7968	146.31	7868	94.8059	6579	83.5431	5186	93.753	6228
AT3G24830	RPL13AB	163.868	9202	171.224	7985	159.247	7311	118.676	6011	136.136	5504	138.249	6955	130.13	4545	125.811	5721	122.422	5602	256.118	9393	226.949	10044	239.149	11887	164.186	8298	148.38	7372	142.054	7471	188.415	8853	165.523	7451	174.649	9141	192.383	8466	193.101	7386	169.32	6308	115.771	5566	113.587	4885	117.758	5419
AT5G19120	AT5G19120	106.001	9188	97.9925	7054	90.7509	6431	121.842	8224	77.697	4848	123.374	9579	181.495	9783	159.317	11181	119.199	8418	107.723	6098	71.9974	4918	90.8732	6972	69.197	5398	96.3112	7386	63.2536	5135	56.683	4111	57.7504	4013	35.9751	2907	66.2611	4501	58.8954	3477	63.256	3638	17.9122	1330	24.5481	1630	21.7329	1544
AT2G43750	OASB	95.4812	9184	88.9747	7100	94.0926	7393	75.8013	5675	72.84	5035	84.9732	7302	99.6182	5947	107.342	8341	94.7116	7405	83.2235	5200	106.167	8039	82.3151	7011	72.1429	6242	76.4676	6508	83.0784	7469	107.234	8625	110.419	8519	104.312	9349	96.5013	7250	91.4623	5986	94.3016	6015	84.8223	6982	75.662	5573	79.7299	6285
AT1G36160	ACC1	20.9086	9180	19.5421	7143	18.6604	6696	23.104	7903	23.0604	7284	22.1475	8713	20.378	5559	21.9828	7810	22.3725	8010	18.7896	5404	19.0719	6599	20.9846	8151	16.2016	6517	21.1871	8238	20.3939	8385	18.2755	6721	18.2841	6449	19.918	8165	20.8503	7183	21.4089	6399	21.7983	6502	20.0451	7547	21.6217	7269	19.1931	6903
AT1G67430	AT1G67430	203.024	9171	203.369	7629	212.245	7838	160.07	5630	153.843	5003	175.747	7111	181.306	5093	186.744	6830	173.802	6397	305.086	8999	261.298	9301	288.484	11534	169.466	6889	144.978	5794	137.086	5800	214.089	8091	197.77	7161	190.744	8031	248.729	8804	265.493	8168	232.822	6977	142.765	5521	129.21	4470	146.172	5410
AT5G64290	DCT	70.6911	9169	71.6408	7717	74.7538	7927	45.7529	4621	42.7636	3993	40.7599	4736	45.7544	3691	54.4188	5715	45.4294	4802	67.45	5714	68.0484	6956	67.5634	7757	43.8334	5117	40.4962	4648	41.511	5043	58.6394	6364	55.6259	5784	53.2639	6440	74.7801	7601	74.5713	6588	71.6458	6165	51.2729	5694	50.2861	4995	48.8001	5187
AT5G38980	AT5G38980	258.944	9168	261.279	7682	261.729	7576	327.781	9036	272.859	6954	288.561	9151	322.126	7092	329.87	9456	328.129	9465	315.53	7295	258.361	7208	304.819	9552	271.123	8639	270.748	8480	236.756	7850	385.447	11417	368.606	10460	310.67	10251	264.135	7328	271.294	6542	231.961	5448	221.809	6723	212.799	5769	222.753	6462
AT3G11560	AT3G11560	46.7098	9161	45.6391	7434	42.6502	6754	49.9464	7456	49.629	6862	50.128	8764	53.1773	6462	53.8607	8543	54.6207	8465	42.8196	5401	42.8719	6552	44.7271	7635	50.5033	8682	54.8308	9309	48.7533	8949	59.6248	9500	59.392	9248	55.4226	10128	47.3122	7103	50.0577	6533	57.1166	7341	50.7688	8506	53.5383	7732	52.9722	8211
AT1G33140	PGY2	157.78	9159	156.201	7530	151.638	7197	118.875	5374	103.252	4315	129.351	6726	139.646	5041	147.014	6910	143.928	6808	220.024	8341	202.163	9248	159.555	8198	5.31131	278	92.3496	4743	90.4619	4918	166.089	8067	148.219	6897	28.4781	1541	166.172	7559	184.216	7284	157.997	6085	61.7304	3739	93.2632	4146	102.045	4854
AT5G07090	RPS4B	137.488	9157	137.842	7624	144.859	7888	130.005	6743	116.826	5601	134.704	8036	114.9	4759	121.574	6555	108.789	5904	222.862	9693	200.438	10520	225.199	13274	137.638	8250	126.581	7462	117.698	7342	134.359	7487	126.078	6731	120.489	7480	185.3	9671	174.955	7936	160.165	7076	102.792	5860	93.7552	4782	111.32	6075
AT1G55490	CPN60B	71.6386	9153	79.1564	8399	89.291	9327	79.3899	7898	59.4094	5465	76.0527	8704	102.755	8164	92.2961	9547	74.6098	7768	127.905	10672	103.368	10407	134.145	15169	75.2223	8650	76.8568	8688	71.6651	8575	91.1017	9738	104.049	10656	86.3869	10287	142.303	14246	156.194	13592	156.012	13223	74.0389	8099	62.3085	6096	74.2762	7776
AT5G64270	AT5G64270	36.0666	9128	35.7474	7513	35.3807	7320	40.0187	7886	39.0641	7117	41.1992	9340	41.1832	6481	43.0012	8811	42.5182	8767	27.0261	4467	29.2548	5835	28.9848	6493	30.067	6848	33.0252	7394	29.826	7069	34.5563	7317	39.9001	8094	41.4001	9765	30.6463	6078	31.4342	5418	31.3268	5260	29.4815	6387	30.5245	5916	29.3527	6087
AT5G14260	AT5G14260	73.7282	9121	68.947	7149	68.1778	6901	77.185	7446	71.9988	6425	74.0472	8207	65.8872	5074	64.628	6489	64.5109	6511	65.5898	5297	68.1114	6642	63.2193	6917	68.1893	7584	72.1025	7880	71.8197	8332	58.3029	6037	64.4063	6381	59.9119	6915	67.6288	6562	66.2803	5589	70.9493	5829	69.6228	7369	66.14	6266	68.4787	6939
AT1G79550	PGK	88.79	9115	85.1602	7261	85.1289	7145	89.8776	7184	77.3304	5715	78.5276	7221	113.826	7268	104.651	8699	108.341	9062	98.3673	6594	92.6655	7497	92.7801	8431	65.9769	6096	57.0785	5184	60.0505	5773	85.0669	7308	76.8946	6328	83.8639	8025	108.85	8756	104.702	7320	97.7854	6660	75.4358	6630	70.0818	5509	69.8621	5876
AT5G05200	AT5G05200	78.3686	9108	82.6263	7975	79.5561	7559	87.0163	7875	84.4832	7069	87.2014	9078	81.435	5886	78.5635	7393	75.7272	7171	69.6917	5290	71.9356	6589	73.8419	7596	76.7411	8027	78.7803	8101	76.5929	8337	66.6933	6485	68.5611	6387	66.6013	7215	71.1303	6478	73.4969	5818	72.6919	5605	84.2644	8384	78.7107	7005	78.7878	7503
AT5G13770	AT5G13770	72.6131	9104	75.3517	7846	70.1032	7186	77.8344	7599	77.1787	6966	69.5583	7812	30.3199	2364	30.3744	3084	27.8162	2842	84.9997	6960	74.8016	7391	81.0305	8992	72.6297	8196	86.911	9640	76.7504	9012	31.5458	3309	28.537	2868	24.2653	2836	66.1714	6501	71.7095	6124	66.7711	5554	63.7756	6845	59.4277	5706	60.5115	6217
AT1G58030	CAT2	62.857	9089	64.924	7785	53.3388	6306	67.7213	7614	71.1223	7402	70.8205	9171	94.6121	8505	97.2088	11364	101.173	11922	36.8979	3480	41.2613	4697	41.6359	5326	56.4402	7342	62.8827	8033	56.2231	7610	90.5956	10953	96.4798	11183	90.8975	12242	41.7759	4732	39.8438	3919	40.0286	3842	50.3987	6236	54.0359	5979	49.7238	5891
AT1G69490	NAP	135.327	9086	167.475	9339	136.402	7488	132.515	6928	161.381	7801	129.484	7788	160.151	6687	148.197	8057	180.555	9878	74.1391	3251	113.542	6008	97.8545	5816	113.048	6832	123.062	7310	107.154	6739	95.5547	5368	100.59	5414	79.0742	4949	89.9877	4735	94.3193	4314	86.7658	3865	70.0268	4026	99.8705	5135	91.4128	5030
AT5G12470	AT5G12470	90.9142	9073	99.6025	8255	97.2349	7934	71.5306	5559	66.4354	4773	68.0077	6080	19.4836	1210	19.1772	1550	18.796	1529	107.683	7018	107.135	8426	104.398	9222	87.1741	7830	71.9678	6355	72.1693	6746	16.0008	1337	20.129	1611	17.5414	1632	113.282	8859	114.759	7801	109.622	7258	96.1232	8213	87.6096	6696	89.6766	7334
AT1G73600	NMT3	83.8411	9067	84.7062	7621	88.4799	7831	109.933	9233	92.5077	7177	76.1028	7378	25.2919	1705	24.4202	2149	18.9332	1673	95.4631	6758	120.932	10287	82.4955	7941	129.053	12559	83.6506	8063	97.1013	9847	3.33922	307	6.1123	530	3.98448	403	127.299	10712	134.238	9934	126.119	9046	262.87	24366	197.899	16339	238.129	21107
AT1G77180	SKIP	65.3724	9063	60.2609	6938	55.9246	6338	59.7526	6426	59.2317	5874	61.9319	7660	59.2731	5128	54.2276	6098	60.8386	6838	46.2831	4181	53.5372	5858	50.6388	6212	48.6956	6058	51.8608	6351	45.8232	5969	60.5219	7069	64.9735	7224	58.6898	7607	54.3343	5883	54.1581	5091	53.3564	4904	47.8892	5708	52.9995	5621	51.195	5811
AT5G60790	ATGCN1	62.1567	9056	65.8315	7966	60.0434	7153	47.1953	5355	47.366	4968	51.3164	6698	65.5341	5938	60.4527	7132	65.8122	7813	56.1046	5339	60.7213	6972	57.6032	7429	50.2448	6589	47.4444	6116	46.6859	6371	101.655	12392	100.747	11766	97.3899	13226	58.4148	6670	58.3685	5793	56.0727	5420	55.5985	6935	57.7976	6449	59.1909	7067
AT5G25265	AT5G25265	97.1926	9046	101.146	7387	91.2577	7038	103.732	7181	106.197	6797	127.943	10155	119.7	6626	111.656	8041	121.006	8774	81.5771	4716	85.9297	6024	82.4784	6432	95.495	7644	110.028	8659	98.0746	8168	133.59	9884	115.955	8263	119.509	9839	80.3254	5568	79.1931	4767	85.9645	5019	89.7621	6835	90.4589	6127	92.2705	6642
AT1G66180	AT1G66180	90.9756	9029	104.76	8635	98.6946	8009	74.2698	5740	114.378	8172	102.805	9140	67.1628	4146	80.0259	6431	75.8041	6130	72.6602	4710	57.8498	4525	102.895	9039	78.4928	7012	70.5792	6198	76.204	7084	24.8701	2066	53.5365	4259	64.4429	5962	59.114	4598	64.3683	4352	52.5798	3462	43.4017	3688	55.0324	4183	51.2056	4165
AT1G79380	AT1G79380	93.147	9024	87.91	7084	86.6938	6907	72.5832	5485	81.7627	5683	69.3857	6065	85.7627	5151	73.7541	5792	77.2947	6106	63.8389	4047	76.9342	5879	70.1674	6017	80.3008	7044	77.0387	6586	87.6616	8040	71.065	5654	74.6989	5813	70.4267	6417	75.6666	5381	68.0366	4375	85.6052	5428	87.3532	6557	81.6091	5985	79.2666	6313
AT5G02940	AT5G02940	54.4354	9023	48.5566	6695	48.5801	6590	118.576	15358	96.7267	11581	99.4761	14799	114.69	11808	108.796	14603	96.6905	13042	53.0015	5762	53.7447	7034	53.9057	7992	77.3613	11585	101.053	14887	102.094	15886	118.988	16438	92.359	12236	111.819	17189	53.6504	6992	57.5654	6523	56.9297	6265	76.9017	10962	63.8273	8136	71.5208	9781
AT2G24360	AT2G24360	78.2896	8994	74.2802	7087	68.9626	6477	56.8362	5084	58.07	4803	56.9451	5860	76.3118	5452	71.4086	6642	77.8889	7291	55.5087	4165	68.3865	6191	55.9645	5691	60.4961	6255	60.8735	6187	57.3916	6175	89.6363	8615	89.5002	8241	91.6486	9813	63.9693	5759	65.1576	5098	63.6714	4853	64.4173	6335	68.8284	6055	66.1147	6224
AT1G63360	AT1G63360	55.4859	8992	56.0122	7539	55.8877	7405	56.1066	7080	60.1751	7021	48.8612	7093	51.2063	5161	53.1549	6975	48.5517	6411	47.2347	4999	53.6264	6849	50.4262	7233	66.5213	9703	64.8207	9294	60.6962	9213	48.3524	6556	54.8086	7120	50.3921	7612	47.1459	5987	54.1399	5976	51.6408	5552	57.513	7979	65.2244	8095	58.6945	7794
AT3G26070	PAP4	111.022	8983	101.875	6991	103.563	7203	105.242	6718	93.2308	5511	106.792	7852	126.001	6424	113.071	7684	99.0361	6671	118.316	6310	103.683	6579	106.024	7570	101.984	7590	61.4775	7847	101.368	7654	104.608	7348	103.614	6784	93.0418	7173	109.069	6877	106.933	6006	113.084	6148	120.036	8460	101.395	6433	107.324	7474
AT1G28380	NSL1	66.6976	8965	70.0663	7821	74.0587	8138	53.0673	5554	72.6926	7034	57.173	6884	47.9094	4005	51.75	5632	70.2737	7696	47.7923	4195	60.0449	6360	48.1027	5723	112.369	13593	92.1946	10963	94.8811	11944	68.4966	7703	75.3595	8119	88.8792	11135	56.7716	5980	60.5621	5544	53.0067	4727	101.496	11679	122.081	12565	108.523	11952
AT2G24820	TIC55-II	82.0692	8957	79.0623	7166	70.0935	6255	68.4348	5816	67.5444	5307	64.0779	6265	90.3106	6130	80.0608	7075	74.2495	6603	65.1546	4644	70.8362	6093	69.5185	6716	48.8785	4801	51.2942	4953	50.6572	5178	85.4162	7800	85.7665	7503	74.9121	7620	70.4314	6024	74.4868	5537	67.2417	4869	56.472	5277	50.7588	4243	50.4927	4516
AT2G20420	AT2G20420	88.9036	8949	81.324	6798	91.2798	7512	70.6798	5540	70.1569	5084	66.8565	6028	90.8031	5684	88.7113	7230	83.8876	6880	78.3369	5150	90.0812	7146	77.5495	6909	63.3596	5740	58.4085	5202	57.5598	5426	85.9063	7235	80.9699	6533	85.5075	8022	80.8638	6378	84.1371	5768	77.7025	5189	60.2759	5194	58.145	4482	61.1879	5047
AT5G35210	AT5G35210	24.1151	8935	23.7189	7304	23.3123	7049	23.6644	6831	23.8356	6351	23.1829	7682	27.2127	6273	28.4832	8529	30.1271	9097	19.4957	4705	21.234	6213	21.6542	7089	20.1194	6706	23.0825	7567	20.0354	6926	22.3494	6831	21.9697	6534	24.6086	8511	23.5994	6858	24.4939	6194	25.9972	6385	24.7845	7880	26.7231	7589	22.0859	6704
AT1G69740	HEMB1	85.4537	8931	78.4683	6969	85.2638	7278	72.2492	5892	70.1471	5321	68.8093	6535	113.845	7395	102.158	8603	92.0209	8186	70.164	4791	76.6757	6264	72.0103	6640	70.8926	6899	70.4658	6510	67.8594	6610	90.9881	8214	87.4433	7584	94.7823	9236	74.4447	6174	72.0159	5098	73.4641	5248	63.4047	5850	66.1908	5508	69.8342	5981
AT2G44290	AT2G44290	165.403	8925	174.756	7831	199.407	8797	108.89	4575	142.557	5538	134.459	6499	122.15	4099	128.838	5629	134.381	5908	160.552	5658	173.444	7376	171.913	8211	174.591	8479	145.251	6934	149.999	7581	177.31	8005	175.462	7589	181.73	9140	156.848	6632	151.213	5558	133.711	4787	140.024	6468	159.283	6582	140.531	6214
AT1G20693	HMGB2	153.253	8924	170.664	8254	142.25	6772	95.807	4345	107.095	4490	124.205	6479	245.772	8900	211.733	9983	252.726	11991	146.63	5576	138.777	6369	149.545	7708	182.37	9558	200.073	10308	203.195	11082	415.142	20226	436.599	20378	397.377	21567	140.784	6424	147.47	5849	159.226	6151	198.029	9872	218.6	9748	215.52	10284
AT2G24180	CYP71B6	85.9386	8923	83.883	7233	81.859	6949	93.1762	7533	93.7129	7005	80.8967	7524	104.691	6760	103.006	8659	108.2	9154	53.1978	3607	64.5403	5281	57.957	5327	102.444	9573	85.8804	7889	93.144	9058	106.084	9216	99.1789	8254	104.52	10115	57.8789	4709	64.4906	4561	55.6767	3835	101	8978	111.762	8886	112.388	9562
AT4G39400	BRI1	35.069	8918	28.2545	5967	29.6812	6171	11.8714	2351	1.68712	309	55.9693	12749	43.7678	6921	47.668	9814	7.02889	1457	28.9553	4809	31.7169	6356	29.9619	6744	44.2912	10137	51.4355	11572	8.31535	1981	20.8738	4441	21.6231	4408	25.7287	6098	31.0203	6181	29.4302	5098	33.9809	5733	4.79624	1045	40.7889	7943	5.70618	1189
AT5G10360	EMB3010	132.509	8913	129.863	7255	126.842	6976	114.262	5985	103.465	5010	121.679	7332	115.241	4821	115.567	6294	116.367	6378	178.829	7856	166.56	8829	169.548	10095	107.398	6502	108.564	6461	99.1734	6248	140.921	7931	136.192	7343	126.599	7937	156.387	8243	158.924	7281	149.017	6650	94.4101	5437	90.2698	4650	96.4724	5318
AT2G15080	AtRLP19	44.0855	8905	50.4733	8467	6.72989	1112	49.1817	7735	39.5034	5744	37.9666	6869	37.0914	4659	30.787	5035	19.49	3208	29.5227	3894	33.6668	5359	38.0899	6810	41.2549	7500	47.1125	8419	39.9956	7566	31.5682	5335	29.2673	4739	23.6966	4461	37.4071	5921	40.2073	5532	43.7704	5865	46.7004	8075	45.3341	7012	51.9526	8599
AT4G35750	AT4G35750	133.459	8903	246.065	14407	99.5829	5740	271.562	14908	283.454	14386	174.807	11040	367.189	16098	194.601	11108	184.944	10624	158.88	7315	158.415	8802	97.0109	6054	221.278	14040	290.409	18114	124.195	8201	110.598	6524	211.968	11978	157.651	10359	135.64	7494	132.918	6383	144.857	6775	63.227	3816	140.683	7595	125.234	7235
AT3G23820	GAE6	72.2255	8901	62.7051	6418	76.9037	7749	111.238	10675	125.928	11172	108.138	11938	101.39	7770	102.012	10179	90.2377	9061	78.3422	6305	101.268	9835	82.3872	8987	126.443	14024	115.146	12555	119.752	13822	103.481	10670	97.3757	9619	112.739	12950	96.6438	9333	88.4523	7425	95.5152	7809	201.342	21242	179.867	16974	196.127	19805
AT1G09560	GLP5	154.695	8895	170.134	8124	163.753	7698	123.922	5549	134.669	5575	121.43	6255	155.013	5543	182.691	8505	201.045	9419	118.68	4457	141.187	6398	124.534	6338	137.223	7101	109.545	5573	112.455	6056	211.301	10165	226.433	10436	268.827	14407	115.944	5224	130.278	5102	93.1917	3555	95.5788	4705	101.793	4482	107.153	5049
AT2G22125	CSI1	20.9805	8889	19.5659	6885	20.7133	7175	26.1371	8623	24.999	7625	26.6627	10119	24.3337	6411	29.7718	10213	28.6348	9885	17.8311	4934	19.1646	6399	20.7381	7777	22.5304	8591	25.5083	9562	23.6447	9382	23.6066	8368	23.7203	8056	28.0045	11059	22.7391	7549	21.2199	6124	28.176	7920	22.6321	8209	26.633	8641	22.4695	7801
AT3G06510	SFR2	63.5134	8886	61.5845	7246	53.357	6710	69.9996	7602	71.2827	7174	61.9716	8300	67.5868	6477	75.3839	8514	72.7157	8406	53.7767	4973	55.316	6623	60.0466	7576	44.7767	5770	55.6128	6822	47.4979	6570	94.3595	11009	84.823	9682	83.2385	11124	57.9868	6339	49.2734	5299	53.2145	5023	50.136	6412	48.6259	5133	51.9514	5805
AT3G01910	SOX	93.4054	8871	91.2129	7186	88.0908	6845	86.1903	6351	77.6071	5270	80.9206	6865	101.061	5971	110.345	8506	110.582	8545	85.6276	5325	85.7031	6419	79.8127	6689	75.306	6436	73.9488	6217	73.1228	6520	115.959	9191	114.845	8736	109.932	9686	82.8384	6176	85.9914	5572	82.8902	5230	64.6409	5247	59.5735	4287	64.9796	5048
AT1G17745	PGDH	61.7114	8868	56.7363	6771	50.6671	5953	49.8908	5583	43.6986	4521	39.1251	5036	124.035	11083	109.971	12794	124.811	14613	30.1456	2830	50.2714	5693	29.2262	3718	23.6667	3062	22.1523	2817	26.7207	3597	116.143	13964	106.424	12258	127.386	17061	36.2748	4085	34.0594	3334	26.9525	2570	21.9176	2697	21.1297	2326	24.0253	2830
AT1G75460	AT1G75460	77.2869	8864	73.5996	7011	73.9843	6938	87.787	7840	75.337	6221	72.2315	7421	71.8228	5123	68.145	6328	49.502	4626	97.2226	7282	8.00546	724	86.8767	8820	65.3179	6743	70.5195	7156	63.8182	6855	52.6993	5057	46.1389	4242	27.6446	2956	86.3782	7763	2.94852	231	76.5491	5825	75.2158	7385	62.4316	5484	74.2856	6982
AT1G65720	AT1G65720	178.115	8861	178.827	7388	170.044	6916	175.004	6779	193.944	6946	180.464	8042	186.563	5772	189.757	7643	183.894	7454	181.776	5906	204.502	8017	177.053	7796	219.093	9810	195.151	8589	187.685	8745	267.318	11126	252.897	10084	267.646	12410	144.475	5632	156.619	5307	132.648	4378	162.427	6918	175.579	6689	181.525	7400
AT1G48410	AGO1	41.401	8854	39.5548	7027	43.1291	7541	44.3496	7387	41.3374	6365	46.567	8925	42.3649	5637	40.0876	6943	38.3786	6688	36.2728	5067	37.1368	6259	35.9465	6805	36.9364	7110	43.6958	8270	40.9107	8196	37.6109	6730	41.4383	7106	43.1618	8605	38.2296	6407	41.2425	6008	42.4808	6027	34.6119	6338	39.4415	6459	38.1181	6682
AT4G24020	NLP7	45.3903	8850	45.0198	7287	43.2204	6887	50.4611	7636	52.6155	7384	50.1673	8751	50.3347	6090	51.6339	8140	52.283	8285	33.1228	4220	40.3607	6202	40.2562	6937	42.7223	7501	46.43	7998	42.1984	7700	40.8229	6642	42.0166	6508	44.4669	8076	38.8468	5918	37.0207	4903	39.5354	5115	38.081	6347	40.7277	6077	40.9325	6537
AT3G14050	RSH2	54.0342	8846	50.6192	6900	59.2569	7952	43.334	5539	57.2864	6785	50.2316	7401	66.4759	6780	74.6464	9953	103.849	13913	29.5444	3157	47.5557	6129	29.6296	4301	98.5798	14539	90.8287	13172	88.4371	13602	48.062	6575	57.6006	7582	103.676	15925	34.7352	4451	35.1285	3914	34.642	3762	77.044	10815	108.852	13682	88.6965	11931
AT5G54310	NEV	77.6549	8845	74.8719	7082	71.9264	6698	62.8015	5570	65.6405	5383	62.33	6360	84.9904	6020	83.8777	7735	84.078	7803	53.9974	4017	59.3085	5324	58.2365	5871	60.5423	6206	63.5045	6400	61.5603	6567	82.0541	7820	79.5351	7262	82.0161	8707	60.0823	5363	59.1427	4588	58.2928	4405	63.187	6161	64.2661	5606	67.4361	6294
AT4G16150	CMTA5	45.4461	8824	45.1867	7287	44.0362	6991	41.5164	6277	41.6932	5828	44.9952	7826	55.8227	6741	55.1601	8672	59.9533	9485	29.6688	3762	38.4081	5877	34.4488	5921	34.8281	6087	36.6783	6301	36.4194	6623	47.6246	7737	49.1456	7649	47.633	8620	35.5162	5404	37.051	4900	38.5603	4967	39.5516	6575	43.3887	6452	42.7026	6794
AT1G69840	HIR2	102.69	8822	97.1531	6970	102.104	7231	75.3143	5141	86.8153	5484	92.083	7233	85.7926	4655	88.2632	6155	98.1339	6911	70.9867	4032	101.452	6905	74.0806	5678	117.796	9168	92.4372	7194	94.2161	7700	108.664	7748	108.688	7534	116.424	9481	78.9304	5308	81.2192	4789	72.5783	4112	98.1973	7290	115.292	7794	97.2124	6958
AT3G63500	OBE4	38.9453	8821	41.2216	7766	40.9773	7508	37.5415	6617	42.1687	6857	37.5227	7568	37.6899	5297	38.5538	7082	43.3735	8001	29.9053	4427	35.0583	6260	34.0842	6840	49.6475	10117	49.1347	9839	46.3225	9838	44.2881	8407	48.4774	8786	51.3983	10823	33.3725	5926	36.6299	5659	37.1135	5568	44.0184	8540	52.719	9141	44.4272	8257
AT5G57655	XYLA	74.7833	8819	76.9045	7412	61.9877	5973	102.851	9432	102.584	8695	120.905	12751	155.959	11233	153.785	14440	185.839	17663	38.1006	2897	49.8594	4626	44.7278	4619	93.7165	9826	126.615	13038	100.377	10915	275.09	26896	281.41	26328	256.433	27900	46.2978	4220	45.374	3581	50.4921	3948	54.8291	5471	77.9094	7045	72.7834	7034
AT3G11820	SYP121	94.7267	8818	98.1817	7616	109.394	8354	61.0145	4426	85.5298	5731	72.2944	6048	63.7441	3689	89.0835	6744	98.6212	7506	67.6823	4124	96.5141	7080	73.6869	6075	135.844	11380	98.7454	8161	104.724	9162	94.1627	7348	114.899	8639	141.643	12341	80.1824	5854	90.3512	5737	82.924	5119	116.05	9248	151.967	10870	122.324	9358
AT1G07010	AT1G07010	94.0692	8815	97.6359	7597	84.896	6507	66.7425	4870	59.7423	4034	50.5206	4243	22.5674	1317	22.5201	1711	19.958	1526	91.6444	5606	72.8367	5377	84.9005	7046	50.4079	4253	51.1083	4240	53.2828	4680	26.4787	2078	24.5512	1845	26.6883	2333	76.277	5606	81.1015	5175	70.4152	4388	63.6498	5104	50.9556	3659	53.3075	4096
AT3G60190	ADL4	64.0415	8815	56.0714	6410	59.1352	6655	39.2726	4210	43.3999	4301	46.4291	5725	69.3989	5941	67.989	7577	71.6443	8035	37.4317	3365	52.3407	5678	40.0335	4878	44.6299	5529	44.3847	5405	41.8597	5396	64.7413	7456	71.1866	7854	66.8046	8571	46.9883	5068	44.7877	4199	45.3683	4143	40.096	4725	48.7056	5134	44.0613	4970
AT3G07560	APM2	105.017	8814	106.946	7454	98.4444	6755	115.477	7547	115.155	6958	118.872	8937	125.32	6541	130.469	8866	134.572	9203	89.849	4925	96.5814	6388	88.7362	6592	115.866	8752	123.922	9202	106.613	8380	161.122	11314	153.101	10300	150.515	11774	83.9193	5519	80.8475	4622	81.9321	4562	91.1785	6551	100.097	6434	95.5616	6572
AT3G47070	AT3G47070	215.759	8811	213.487	7240	220.078	7348	186.137	5919	155.104	4560	156.949	5741	149.02	3785	149.588	4946	154.983	5157	385.589	10283	264.826	8523	298.743	10798	186.749	6864	192.559	6957	197.902	7569	218.006	7449	203.401	6658	178.25	6785	368.273	11784	348.894	9704	355.94	9643	217.869	7617	213.602	6680	215.046	7196
AT5G44290	AT5G44290	55.0873	8808	57.0347	7606	53.2994	6933	48.413	5988	59.7226	6917	55.7295	7951	54.3602	5408	54.7319	7134	67.8925	8873	46.7767	4842	48.3017	6076	49.3231	6968	69.4087	9982	67.7407	9520	67.4559	10058	59.3416	7936	62.193	7997	64.1415	9537	50.1975	6282	51.4622	5617	52.2788	5520	69.4065	9484	75.7928	9313	72.3187	9428
AT5G62790	DXR	79.51	8804	78.1165	7184	81.8614	7411	83.9146	7236	76.0794	6065	84.1181	8344	71.1263	4898	66.2103	5936	66.6532	6014	88.9297	6431	80.9696	7065	91.7746	8995	72.7523	7251	79.5728	7796	77.1225	7998	64.6589	5991	68.7508	6103	64.2873	6636	95.7227	8306	97.2565	7335	101.283	7440	78.9111	7481	71.6582	6077	77.6853	7048
AT3G59920	ATGDI2	83.2986	8791	73.4776	6440	74.0205	6387	70.966	5832	66.4514	5049	67.3078	6363	106.537	6992	99.7512	8524	98.8072	8497	63.885	4403	69.0615	5744	60.0195	5607	61.0541	5799	66.2339	6185	61.0568	6035	87.5369	7730	84.1814	7121	88.8736	8742	70.2324	5808	64.1833	4614	69.4672	4864	61.7359	5578	63.5365	5135	64.61	5588
AT1G02120	VAD1	72.9467	8790	70.2269	7028	69.4866	6845	60.9601	5720	63.2132	5483	56.2643	6073	72.7047	5448	73.0239	7124	74.7726	7341	63.8297	5023	67.213	6382	62.8991	6708	63.4053	6876	62.3112	6643	58.0332	6549	77.1965	7783	80.4403	7769	80.3413	9023	56.4735	5332	60.1644	4938	58.3548	4665	59.6686	6155	62.9027	5804	65.05	6423
AT5G15650	RGP2	94.0747	8786	86.7621	6729	95.1387	7264	69.5271	5056	77.8289	5233	69.1717	5787	118.987	6911	117.926	8917	124.624	9483	81.5412	4973	98.6092	7258	83.1778	6876	102.572	8622	89.1514	7366	78.5334	6869	129.616	10128	121.745	9114	138.375	12045	84.6207	6193	85.2278	5421	78.0779	4838	89.5287	7158	111.431	7969	106.385	8141
AT5G57580	AT5G57580	59.1187	8783	57.3359	7075	60.5985	7361	61.3431	7097	59.5224	6366	65.0562	8658	62.2245	5749	65.8525	7922	64.3014	7784	48.8328	4738	62.2925	7294	50.2374	6607	57.2449	7655	55.5412	7301	50.69	7053	69.9938	8701	72.7216	8660	73.1961	10136	57.8263	6732	55.5947	5626	52.4541	5170	54.8577	6977	60.7087	6907	58.0788	7071
AT4G36210	AT4G36210	57.8274	8777	55.7785	7032	56.2142	6984	48.7832	5768	49.9308	5458	49.8329	6773	65.6499	6198	64.9631	7985	64.658	7997	41.5472	4118	47.6658	5706	41.9862	5634	40.1734	5481	39.0944	5242	38.3641	5453	65.135	8334	63.6016	7740	65.8704	9337	47.2026	5611	47.5943	4923	46.5866	4689	39.8187	5179	41.9329	4867	41.8426	5206
AT5G19400	SMG7	37.2425	8775	34.9119	6828	24.2439	4530	30.841	5657	32.293	5486	31.3187	6607	27.6754	3974	27.1867	5062	31.9735	5971	25.0454	3859	28.8465	5360	28.7504	5992	20.5731	4231	21.9	4442	28.4634	6274	27.6024	5298	40.0513	7563	44.2266	9709	31.8675	5881	33.1115	5311	35.8711	5602	22.554	4417	24.6672	4324	21.4605	4089
AT5G59420	ORP3C	83.028	8773	77.1937	6774	75.3011	6505	66.0395	5434	72.9538	5549	68.1048	6446	88.1906	5795	84.2759	7210	88.6808	7635	55.9215	3859	69.601	5796	61.0093	5706	63.5299	6042	65.9365	6164	59.1029	5849	79.8158	7056	81.422	6896	85.3086	8401	64.1357	5310	59.8074	4304	56.7618	3979	55.0767	4982	63.3178	5123	57.5881	4986
AT2G41740	VLN2	40.3079	8760	31.5833	5817	30.8049	5621	32.788	5704	35.8175	5698	30.6292	6042	42.7092	5911	43.9604	7864	44.6207	7922	27.9332	3963	32.9763	5624	28.4743	5460	30.8438	6035	29.6775	5757	29.634	6109	36.6462	6740	38.0786	6674	38.5044	7846	33.298	5673	33.6975	4994	32.8321	4857	34.3497	6429	36.447	6089	31.4223	5752
AT5G64070	PI-4KBETA1	32.0992	8733	30.4703	6911	29.8737	6663	27.5759	5873	31.171	6124	24.9842	6133	31.9084	5412	29.9797	6655	33.1971	7420	16.6723	3004	27.1203	5829	25.4129	6145	19.5462	4861	27.4047	6586	27.2306	6929	29.3709	6702	31.9611	6976	23.0777	5902	26.4997	5687	21.6091	4078	28.9302	5213	27.9452	6513	31.9724	6666	27.9267	6236
AT3G59020	AT3G59020	36.2559	8727	35.3141	7059	36.8004	7242	30.0079	5624	30.1016	5216	30.4779	6571	32.9552	4933	32.7864	6389	37.2893	7313	30.1477	4739	34.5021	6544	33.1691	7067	27.814	6025	28.4653	6062	26.5994	5997	36.701	7391	37.1361	7165	37.2366	8353	35.9381	6778	36.1164	5921	38.4633	6142	27.4794	5662	30.575	5636	28.4756	5617
AT2G33800	AT2G33800	124.991	8721	129.992	7532	136.383	7779	144.785	7866	122.521	6154	144.722	9045	154.156	6688	167.203	9445	147.007	8357	176.55	8044	161.31	8869	174.417	10771	140.199	8804	140.518	8674	136.703	8933	177.179	10343	181.073	10126	167.796	10911	176.342	9641	187.91	8929	170.236	7880	138.36	8264	125.59	6710	137.907	7884
AT4G34190	2022-09-01	184.508	8717	187.914	7373	194.496	7513	151.245	5564	139.503	4745	155.051	6562	137.201	4031	133.162	5094	136.405	5251	257.7	7951	197.823	7366	205.463	8592	154.156	6555	138.626	5795	145.099	6420	153.028	6049	152.576	5778	132.024	5814	256.831	9508	234.38	7542	220.664	6916	172.215	6966	155.838	5638	153.466	5941
AT3G46510	PUB13	57.0232	8709	55.9227	7093	54.5281	6809	46.9007	5578	48.9724	5384	51.2298	7009	52.3965	4976	52.9907	6553	52.902	6583	45.1585	4504	50.6716	6099	46.1356	6237	45.9303	6313	46.1665	6238	45.2285	6469	57.2054	7310	60.5685	7415	61.8305	8801	47.8122	5722	48.7116	5067	50.5056	5117	45.7173	5977	48.0529	5620	45.7076	5720
AT1G30360	ERD4	54.856	8706	53.3326	7029	62.6002	8123	64.0334	7913	78.6226	8983	80.1686	11397	152.95	15095	177.823	22849	188.951	24433	63.7895	6611	62.8452	7860	76.1497	10697	95.5191	13643	92.4452	12980	93.3406	13874	123.757	16433	129.793	16511	163.436	24175	65.4209	8136	69.7238	7537	72.8956	7675	61.0603	8296	84.8435	10311	70.9618	9228
AT5G44070	CAD1	79.9798	8705	82.5683	7463	104.704	9317	63.635	5393	89.8244	7038	75.2631	7338	61.2171	4143	62.7456	5529	80.863	7171	76.1378	5412	100.711	8638	66.9299	6448	221.414	21687	164.567	15846	178.235	18167	117.986	10744	130.282	11365	113.351	11498	93.5971	7982	97.7578	7247	96.6287	6977	227.303	21178	283.6	23635	243.743	21737
AT1G09770	ATCDC5	48.5936	8703	48.9786	7285	45.3087	6634	47.4507	6617	45.7191	5895	49.0096	7862	55.7813	6213	54.5027	7903	55.2928	8069	39.1362	4577	42.2087	5957	40.9231	6487	42.992	6930	44.2502	7011	41.8664	7022	53.3819	7999	56.1714	8064	53.4825	8928	40.7366	5717	42.5359	5189	45.5891	5417	39.2182	6013	40.2747	5524	43.6921	6412
AT4G19860	LCAT4	72.9836	8696	64.5104	6384	59.4553	5792	75.5404	7009	77.8235	6676	69.8642	7457	98.0355	7264	95.8072	9243	96.7766	9395	44.0853	3431	51.8642	4870	45.1313	4760	56.4793	6057	62.1411	6551	54.1364	6041	69.8193	6960	75.8203	7241	67.1592	7458	49.4753	4620	46.1221	3743	47.3746	3745	44.8451	4575	48.6071	4435	49.5042	4834
AT3G52930	AT3G52930	74.5135	8692	72.7059	7043	79.468	7579	60.0036	5450	58.7022	4930	53.916	5634	78.7322	5711	74.0248	6991	77.2135	7339	77.4791	5902	81.4664	7489	77.1435	7965	52.8924	5553	49.4631	5105	51.6217	5640	84.9129	8287	75.3694	7047	86.2085	9373	78.9819	7220	82.1032	6523	71.0248	5497	57.3437	5727	51.3633	4588	56.3569	5387
AT1G07110	F2KP	53.4457	8689	54.1691	7314	53.8064	7158	53.9994	6836	49.6628	5817	56.2964	8199	48.0603	4861	49.8369	6575	50.7085	6718	65.677	6977	52.509	6733	66.3069	9558	57.9454	8477	65.1755	9382	64.724	9853	66.4583	9038	68.0585	8868	60.7051	9212	67.4762	8608	64.3522	7137	74.9767	8086	58.9747	8206	58.8086	7320	57.2846	7631
AT3G10020	AT3G10020	196.481	8683	198.403	7282	176.829	6389	0.798813	28	214.524	6825	218.125	8635	7.76967	214	290.31	10388	0.581921	21	137.191	3960	135.112	4706	3.78693	149	130.67	5197	143.845	5624	108.288	4482	0.619486	23	98.2218	3480	1.98175	82	115.979	4017	116.87	3518	107.687	3158	54.1581	2049	0.469512	16	84.1234	3047
AT4G00730	ANL2	44.2857	8659	37.6021	6190	44.7771	7161	26.7333	4123	33.9692	4780	30.154	5276	39.0936	4756	43.0713	6815	41.0486	6540	34.2626	4374	29.6915	4643	38.4898	6671	32.6229	5734	34.3429	5940	28.4582	5259	40.3736	6609	46.7018	7315	35.8608	6592	40.9266	6270	34.2366	4626	41.6812	5414	31.6098	5371	37.9774	5692	31.4487	5113
AT2G22500	UCP5	92.8264	8658	148.491	11502	190.39	14518	84.2511	6119	255.854	17179	176.094	14712	186.396	10811	343.746	25957	406.237	30871	74.7379	4552	88.626	6514	119.767	9887	301.426	25302	227.999	18813	313.368	27373	342.075	26693	540.833	40431	737.149	64079	94.6403	6917	125.99	8004	102.687	6354	242.182	19337	391.629	27971	311.418	23800
AT2G33380	RD20	147.856	8657	116.197	5647	81.7527	3915	119.602	5455	135.575	5722	112.019	5879	231.331	8432	202.833	9619	213.135	10170	38.1756	1463	58.9174	2720	36.7723	1910	32.4769	1714	42.5295	2202	54.7885	3009	177.286	8687	153.098	7186	179.536	9802	39.6445	1819	53.1668	2125	45.4975	1767	46.4344	2323	39.8432	1788	50.8828	2443
AT2G41790	PXM16	45.1769	8648	39.1389	6222	39.9508	6252	38.1982	5694	38.3182	5281	33.9987	5830	47.2386	5623	42.522	6590	44.7447	6979	29.0998	3638	36.5123	5508	32.1871	5454	33.2099	5722	33.6924	5706	30.418	5453	40.7026	6519	42.5348	6527	43.2173	7711	33.4806	5022	34.9716	4560	37.3329	4741	30.1117	4935	32.7751	4805	30.8887	4845
AT2G39770	CYT1	95.2747	8642	90.2443	6821	87.7868	6530	127.458	9037	118.386	7755	126.065	10274	141.435	8005	124.841	9198	104.123	7720	104.958	6236	109.228	7834	97.404	7847	121.449	9935	122.328	9823	119.205	10142	121.348	9236	100.896	7359	97.3936	8287	106.879	7605	100.762	6246	101.443	6125	109.152	8509	105.948	7384	113.687	8479
Arabidopsis_thaliana_newGene_779	--	88.2489	8642	77.9575	6282	59.7391	4687	68.8458	5273	80.56	5712	59.037	5325	121.385	7482	60.9462	4979	63.0728	5015	67.5332	4579	70.2664	5629	63.8956	5573	74.8985	6940	94.2609	8630	57.1014	5474	102.03	8539	124.333	10197	88.5171	8125	44.6243	3593	60.0019	4232	51.7796	3525	68.2981	6038	66.8449	5209	64.9086	5471
AT1G21500	AT1G21500	229.437	8641	213.551	6679	232.455	7158	247.305	7253	238.63	6470	235.442	7943	74.6387	1748	73.3394	2237	69.1959	2124	323.831	7965	318.149	9443	295.378	9846	271.251	9194	286.618	9550	268.967	9487	61.4244	1936	59.2719	1790	51.2089	1798	307.941	9088	291.726	7483	327.713	8188	303.05	9771	273.96	7901	274.126	8460
AT1G32700	AT1G32700	92.8944	8637	88.8732	6832	82.3467	6204	105.942	7513	94.733	6337	89.8586	7254	140.12	7943	108.873	8100	100.319	7317	61.8099	3840	85.1669	6113	67.9929	5567	77.9336	6613	92.3349	7558	72.1619	6275	70.5541	5561	78.3184	5802	66.2119	5611	73.9954	5278	66.26	4322	73.4537	4657	62.4683	4979	69.3727	5106	64.6202	5122
AT2G30140	UGT87A2	90.3827	8622	79.2349	6277	88.4162	6896	62.1265	4615	76.1571	5231	53.1585	4543	74.6882	4431	65.9159	5091	76.4416	5942	54.9855	3426	78.5317	5904	56.6885	4787	67.7152	5814	57.1815	4826	59.231	5293	110.312	8805	111.82	8550	113.604	10101	67.1807	5023	70.644	4590	60.883	3854	65.0751	5314	71.8348	5249	64.2208	5021
AT1G64860	SIGA	71.7992	8614	72.1079	7187	65.5611	6431	67.5381	6312	69.7484	6025	63.4395	6818	27.0922	2022	24.4878	2379	23.3361	2282	82.2727	6447	71.829	6792	79.1305	8402	51.2695	5537	55.357	5877	51.2992	5764	26.3362	2645	25.7613	2478	24.6957	2763	78.9021	7418	78.2683	6396	82.2583	6547	54.3891	5588	46.909	4309	52.6937	5181
AT2G47070	SPL1	41.3152	8605	42.4611	7344	42.1427	7176	48.1115	7803	49.6935	7451	45.31	8453	42.7901	5542	43.3647	7313	44.0569	7476	35.4599	4823	38.8466	6376	36.8048	6785	47.4887	8901	47.9407	8834	45.4678	8869	40.0378	6977	49.5593	8273	47.0548	9134	41.8732	6834	40.3474	5724	42.6733	5896	55.0359	9813	57.1402	9113	52.2149	8911
AT3G52590	UBQ1	129.993	8605	104.611	5429	197.725	6680	198.611	6391	38.7851	1154	202.95	7513	126.755	4880	41.0713	2186	29.1896	983	74.1313	2001	56.4128	2535	263.014	9620	56.2739	2095	196.771	7194	184	7121	244.133	8441	213.578	6765	68.1823	2639	62.3667	2031	214.246	6030	70.6251	1937	159.371	5638	106.81	4372	99.9314	4942
AT5G35980	YAK1	35.1587	8603	33.5704	6865	31.6758	6391	33.6893	6330	33.2785	5884	34.599	7216	36.097	5525	35.7892	7179	42.1947	8299	24.9525	4039	26.1585	5088	28.3004	6154	27.6655	6108	29.83	6584	29.5297	6816	32.9315	6831	33.5407	6649	38.1147	8796	29.9181	5645	30.0815	5016	30.9128	5035	27.9522	5872	31.5925	5907	30.7224	6141
AT1G04080	PRP39	48.1158	8600	49.0503	7266	48.5602	6986	41.8132	5744	40.3141	5139	41.3274	6624	45.357	5044	44.1454	6364	42.5874	6147	46.3888	5282	40.9565	5721	46.203	7230	35.0505	5649	39.7164	6292	38.8447	6490	49.2191	7222	40.3536	5701	39.544	6533	43.3271	6056	42.2423	5163	47.1532	5573	36.7328	5562	37.9576	5126	38.683	5590
AT1G21580	AT1G21580	19.5159	8588	18.556	6781	16.9967	6115	18.4014	6305	17.021	5392	15.4522	6091	16.7164	4575	18.8032	6699	20.2214	7250	11.6854	3358	12.6937	4402	13.8564	5397	15.2259	6030	17.2841	6729	16.6374	6857	17.4116	6411	16.1749	5705	18.2957	7504	14.4751	4991	14.6364	4387	18.7267	5467	19.1833	7227	22.6384	7629	17.3992	6274
AT3G56710	SIB1	172.368	8585	172.41	7132	174.122	7091	106.645	4136	132.203	4741	100.624	4490	123.018	3811	126.626	5107	125.27	5084	162.518	5286	263.924	10360	184.469	8133	193.401	8670	157.641	6947	166.258	7756	179.606	7485	197.309	7878	165.779	7696	174.195	6799	190.549	6464	199.831	6603	223.857	9545	262.024	9994	219.256	8949
AT4G25130	PMSR4	133.445	8585	130.385	6967	135.649	7135	142.114	7120	116.106	5378	147.614	8507	159.554	6384	164.94	8592	161.431	8462	152.77	6419	144.028	7303	150.901	8593	121.953	7062	114.998	6546	115.219	6943	171.924	9254	159.937	8248	163.53	9806	161.965	8165	157.382	6897	148.112	6322	149.176	8216	123.964	6108	132.717	6997
AT5G47040	LON2	48.3269	8578	45.4755	6704	46.9979	6821	56.6037	7824	51.9041	6633	57.2037	9096	58.6398	6473	58.0726	8346	58.4066	8447	48.0486	5570	48.9248	6844	49.4258	7766	50.0581	7997	54.7281	8595	53.1815	8841	53.6123	7962	56.3936	8024	51.8327	8575	49.9513	6948	48.9124	5914	52.0385	6128	45.808	6961	45.2865	6156	43.2329	6288
AT1G31130	AT1G31130	93.9884	8577	92.3843	7002	100.889	7527	76.6534	5447	104.281	6851	83.1945	6801	81.9643	4652	98.9276	7309	102.265	7604	65.7851	3921	80.5564	5793	79.8586	6450	105.244	8644	83.0946	6709	90.85	7765	72.5632	5540	92.7433	6784	112.095	9534	70.9097	5071	71.4678	4442	56.2678	3407	80.1066	6258	95.1051	6646	86.3246	6455
AT3G14620	CYP72A8	76.4784	8576	69.1943	6444	68.6181	6291	55.0679	4808	52.3874	4229	41.6388	4183	140.236	9779	127.069	11536	110.353	10082	56.2705	4121	59.9076	5294	52.1985	5181	31.4413	3173	28.8044	2858	29.522	3101	94.0817	8827	82.1597	7385	78.2401	8177	47.3638	4162	51.6824	3947	45.6263	3394	26.8328	2576	24.2122	2079	26.3287	2420
AT3G44630	AT3G44630	78.1474	8567	41.2888	4514	74.651	6004	40.4204	4054	49.4658	3828	40.4702	4174	41.9035	2281	30.3965	2949	42.1442	3541	27.9825	2337	38.3049	3094	55.0188	4808	39.3582	4475	42.7718	4306	43.1341	4493	33.083	3369	45.2065	3812	48.1454	4541	33.779	3033	37.7882	2972	36.5584	2952	32.1283	3764	42.936	4535	31.8334	3609
AT3G15850	FAD5	101.556	8561	107.127	7500	107.887	7435	121.97	8006	99.9653	6067	114.536	8649	33.0877	1735	36.3494	2481	30.1495	2071	203.595	11208	152.48	10129	186.65	13926	116.444	8834	121.859	9088	118.258	9336	41.4434	2923	39.0394	2638	37.9651	2983	191.72	12664	183.699	10547	184.974	10344	124.745	9002	116.183	7500	119.352	8244
AT5G35735	AT5G35735	97.4561	8560	114.151	8327	144.92	10407	66.3196	4536	120.174	7599	81.9071	6445	125.203	6839	194.878	13859	219.331	15697	51.4211	2950	66.7417	4620	59.232	4605	188.576	14907	127.262	9890	158.51	13040	122.989	9039	181.029	12745	300.389	24592	52.6902	3627	61.8683	3702	52.2241	3044	129.213	9716	192.542	12951	157.231	11317
AT5G62680	AT5G62680	61.8919	8557	69.6656	7997	63.9314	7226	79.6976	8580	89.8295	8941	85.5088	10560	61.8925	5322	62.786	7028	74.671	8412	50.3552	4547	70.5683	7689	63.7617	7803	75.1791	9355	73.4171	8958	82.8409	10727	82.4606	9539	97.4148	10795	100.211	12913	68.8271	7443	72.2112	6800	68.5332	6286	84.055	9949	88.5621	9370	79.2242	8972
AT5G14320	RPS13	166.632	8556	170.784	7275	182.819	7663	167.334	6688	142.098	5259	167.479	7701	167.165	5346	170.195	7074	167.153	6988	221.186	7418	178.952	7235	201.362	9146	158.254	7304	160.304	7280	154.589	7430	198.261	8509	204.137	8393	185.157	8848	230.687	9272	230.752	8054	227.458	7747	161.595	7098	161.516	6347	163.665	6879
AT1G21920	AT1G21920	81.1571	8555	91.2249	7986	69.5195	5992	131.304	10778	146.653	11129	128.152	12101	83.7892	5493	84.9954	7255	88.9631	7641	49.7347	3424	63.3557	5264	59.3735	5540	87.4119	8293	109.439	10207	72.9153	7199	52.6393	4643	60.6612	5126	39.7753	3908	56.0891	4633	55.6026	3993	57.5379	4024	58.6919	5297	63.5961	5134	62.4072	5391
AT3G03470	CYP89A9	79.2695	8555	80.5317	7218	59.1828	5222	68.5562	5761	78.6909	6114	56.6374	5475	157.04	10539	144.978	12668	159.409	14017	35.7256	2518	49.9303	4247	43.9664	4200	46.1846	4486	61.8328	5904	52.1472	5271	159.377	14390	162.417	14049	145.838	14669	38.4515	3252	41.2808	3035	33.2183	2379	31.2484	2887	37.4021	3091	38.7706	3429
AT5G12150	AT5G12150/MXC9.11	47.3523	8553	47.8632	7184	50.5901	7473	50.5524	7108	49.1692	6392	49.9277	8080	37.8467	4256	39.7041	5810	38.836	5716	59.2033	6983	55.9353	7959	57.6758	9220	45.3432	7367	48.4057	7733	49.2959	8342	39.5239	5980	35.1352	5090	36.4114	6132	64.5163	9131	66.384	8162	69.9657	8383	59.173	9149	54.2136	7497	55.7705	8252
AT4G25640	ATDTX35	78.0899	8543	72.4353	6580	72.9396	6523	59.6904	5084	65.6359	5169	59.3279	5813	86.5607	5888	84.781	7509	89.4083	7969	57.946	4140	65.8362	5675	60.5665	5864	71.5667	7046	63.8052	6175	68.6852	7037	92.0892	8428	89.737	7868	93.4973	9532	58.2772	4995	54.9389	4093	47.5661	3452	76.5048	7164	82.921	6946	77.6651	6961
AT2G27600	SKD1	79.5686	8538	73.8523	6582	77.4288	6793	67.4702	5638	67.8136	5239	66.0317	6347	92.8119	6194	89.3927	7767	93.3539	8162	60.8265	4263	72.4803	6130	64.7043	6146	59.6386	5760	62.1141	5897	60.3829	6069	90.3642	8113	89.5786	7705	92.8662	9288	74.3131	6249	75.4412	5514	70.8007	5041	66.9014	6146	65.0982	5350	65.9984	5803
AT5G47030	AT5G47030	142.854	8528	144.599	7169	139.57	6812	133.161	6190	128.363	5517	137.65	7361	135.506	5031	144.194	6970	136.491	6639	160.195	6245	151.812	7142	157.223	8308	125.808	6760	115.509	6101	116.304	6503	167.38	8360	149.361	7147	154.879	8618	145.113	6788	135.531	5511	128.883	5104	113	5775	109.851	5022	116.833	5715
AT5G02480	AT5G02480	59.3141	8508	65.3253	7782	51.309	6017	45.2127	5050	47.6074	4916	52.3271	6724	73.8219	6585	71.6302	8319	70.6189	8254	53.2842	4992	46.1724	5220	6.24316	793	46.9891	6067	5.02262	638	51.3079	6893	91.9492	11035	90.8752	10449	70.9026	9480	52.9243	5949	36.5745	3574	56.0233	5332	51.7925	6360	51.7504	5685	5.16737	608
AT4G27520	ENODL2	102.107	8501	109.095	7543	147.252	10023	85.9682	5574	166.739	9994	132.049	9848	160.778	8324	198.477	13379	202.75	13754	129.125	7021	118.832	7797	159.938	11786	122.197	9157	118.316	8715	160.453	12511	167.679	11681	189.679	12658	285.688	22169	123.201	8038	143.655	8146	135.426	7480	127.927	9118	148.567	9472	145.169	9904
AT5G57350	HA3	43.1087	8493	42.2549	6911	53.8945	8677	54.4912	8357	52.1398	7394	49.6073	8751	40.2439	4930	36.3219	5795	45.8887	7364	37.3471	4804	49.1032	7626	38.9556	6792	59.9938	10635	56.8661	9910	52.9322	9765	37.9564	6256	49.9372	7885	47.7863	8771	42.6585	6587	50.8373	6823	54.5872	7134	50.1741	8466	58.1546	8770	49.2866	7952
AT5G63190	AT5G63190	53.415	8491	53.3946	7049	46.1965	6005	56.2868	6968	62.26	7125	60.2391	8577	62.3071	6161	64.212	8265	70.3138	9106	35.9565	3734	44.0302	5518	39.1483	5509	47.6532	6818	58.3097	8204	46.4186	6910	61.8276	8223	69.9563	8914	63.4727	9405	39.6078	4935	39.6925	4297	44.6142	4705	35.4761	4829	45.8585	5584	41.096	5353
AT5G22000	RHF2A	74.8372	8487	79.067	7445	78.0528	7235	72.8928	6449	78.9646	6447	75.1986	7673	72.6414	5124	67.1199	6156	84.3009	7784	61.4785	4562	69.0344	6168	65.3671	6565	73.8908	7551	73.4575	7364	74.3299	7896	80.6402	7653	88.9831	8086	94.4402	10010	68.8545	6120	72.1356	5572	74.8966	5644	77.6665	7580	79.8652	6943	79.2892	7381
AT4G23630	BTI1	78.769	8477	53.8885	4890	50.5869	4519	71.7999	6109	53.2669	4190	75.5492	7394	59.6892	4056	53.322	4717	54.4097	4844	48.6058	3468	87.5472	6999	72.9389	7054	44.0254	4330	43.959	4250	67.8964	6452	53.2944	4872	46.467	4070	77.7028	7913	50.921	4360	48.0579	3577	44.873	3253	68.2694	6157	71.2011	5958	77.1246	6503
AT1G65440	GTB1	25.6923	8475	28.0491	7637	25.3467	6795	28.6337	7313	26.2464	6258	26.8125	7878	31.0825	6342	32.8836	8734	35.0369	9369	20.479	4451	21.8473	5644	24.0145	7034	22.1959	6552	24.0342	7019	21.6564	6655	25.9259	7213	28.2831	7429	27.5202	8447	22.5417	5794	25.8688	5780	29.2458	6360	23.3778	6562	26.0394	6594	21.764	5907
AT4G03080	BSL1	42.9007	8471	41.4156	6792	43.8553	7080	38.8874	5980	35.4317	5037	39.0463	6907	51.7378	6353	51.5437	8241	48.675	7832	32.6822	4215	37.0532	5766	35.2909	6168	38.9062	6915	39.2852	6863	39.1923	7248	45.2366	7474	48.5639	7687	48.7668	8975	40.1966	6220	41.3522	5562	42.0388	5507	41.8668	7078	44.4543	6722	41.696	6747
AT3G06080	TBL10	61.8549	8469	61.482	6977	58.6063	6665	82.099	8668	83.0543	8231	94.3931	11700	61.0548	5431	60.7779	7056	66.1855	7431	65.1637	5791	68.1778	7503	71.8946	8881	70.279	8527	78.8271	9486	67.7875	8651	59.8651	6797	59.526	6603	59.1998	7438	73.9651	7840	71.4243	6604	70.419	6455	60.2826	7131	63.0463	6557	64.1898	7138
AT1G70610	ATTAP1	28.5264	8467	29.6455	6970	28.3825	7284	26.6627	6032	23.8841	4650	24.0177	7003	23.043	4974	20.3851	5670	19.1024	5171	30.6465	6310	31.6597	6131	31.8572	8244	23.3084	6336	23.0556	5372	22.6285	5647	23.1206	6476	21.3105	5995	20.3769	5727	26.3382	6570	33.3068	6471	33.84	5990	24.9225	5498	22.5448	5242	24.1331	6102
AT5G22510	INV-E	63.3111	8467	60.9175	6766	59.8513	6544	64.8821	6757	64.4201	6202	62.0311	7431	56.1092	4667	56.1266	6078	60.71	6616	52.1897	4558	54.9081	5787	52.2452	6185	55.2019	6645	58.9459	6975	55.6123	6966	52.2119	5842	56.6876	6077	56.9552	7100	57.0336	5977	59.0786	5382	58.2283	5166	54.4527	6235	54.5968	5592	52.1175	5712
AT4G23890	AT4G23890	131.697	8449	139.167	7415	128.545	6742	162.316	8108	144.55	6676	143.416	8242	130.421	5203	116.699	6062	117.801	6158	150.502	6305	137.228	6938	138.437	7861	127.937	7387	146.1	8292	126.977	7629	105.345	5655	108.467	5578	92.1541	5511	122.084	6137	126.653	5534	122.478	5213	116.77	6413	106.108	5213	108.088	5682
AT4G13010	AT4G13010	107.751	8439	108.389	7050	98.2785	6293	95.1767	5804	99.7399	5623	92.4311	6484	38.7596	1888	34.4438	2184	38.7692	2474	87.155	4458	90.8487	5607	91.391	6335	89.1651	6285	80.4213	5572	80.9494	5938	29.97	1964	31.0814	1951	28.0912	2051	95.0596	5834	91.5819	4885	91.4441	4751	85.0653	5703	86.0686	5162	89.4725	5742
AT2G32700	LUH	49.1502	8438	47.2352	6675	47.2104	6637	47.3352	6258	47.451	5847	48.1582	7310	70.6478	7569	65.4099	9155	63.2962	8867	37.1165	4204	38.9301	5294	38.4865	5897	38.816	6054	42.6589	6495	40.6007	6554	61.063	8734	57.7103	8076	61.9093	9773	39.1826	5314	40.8777	4770	42.3036	4809	39.7168	5848	39.3351	5267	39.2113	5497
AT4G35100	PIP3	114.488	8435	93.756	5738	91.351	5503	245.301	14073	244.148	12950	246.85	16291	139.187	6377	139.914	8347	129.265	7761	187.666	9029	164.151	9532	175.314	11436	220.511	14622	270.401	17626	239.382	16522	198.429	12232	176.03	10398	169.903	11668	178.928	10331	155.955	7845	152.039	7432	183.033	11545	188.264	10622	176.407	10650
AT1G79830	GC5	42.1934	8431	40.3845	6696	38.5892	6314	41.2211	6403	41.8214	6021	39.8356	7110	61.2202	7608	59.0068	9531	57.4915	9358	31.3355	4102	37.5903	5922	33.2203	5879	38.3143	6888	40.8275	7218	36.6819	6848	54.4085	9092	53.4789	8580	53.3266	9931	32.1827	5055	33.2532	4530	37.1341	4928	36.2749	6195	38.3405	5879	38.2534	6275
AT2G20990	SYTA	63.8166	8427	57.6491	6330	57.9079	6261	60.1508	6219	60.6679	5777	60.9286	7243	80.4457	6595	67.3659	7218	66.2915	7147	66.2032	5700	60.1269	6262	54.934	6435	65.1172	7728	58.4569	6848	56.5925	7000	74.8697	8292	66.0384	7005	68.4734	8435	69.6107	7191	57.6101	5200	61.7624	5422	64.5292	7297	55.7354	5655	63.0699	6838
AT1G70730	PGM2	70.146	8420	67.7235	6751	72.6904	7133	146.046	11747	151.852	11167	72.0047	7646	101.866	7596	95.9964	9329	94.9587	9286	98.5441	7260	180.3	14444	76.9105	8170	67.1706	7170	99.5411	9656	61.8452	6953	90.5969	9097	95.4442	9182	94.3853	10558	84.6264	7959	199.958	13865	86.0729	6854	92.8318	8716	219.583	16283	60.5414	5955
AT1G20260	VHA-B3	71.8653	8418	73.1472	7116	68.2072	6532	68.8473	6280	66.5652	5613	67.1218	7043	116.595	8493	106.785	10127	101.786	9715	67.7532	5183	74.4239	6870	67.9114	7041	61.6067	6495	62.2829	6455	61.3107	6726	106.082	10396	97.5719	9161	100.375	10959	70.2341	6447	68.0106	5426	68.6737	5337	62.6509	6283	61.1184	5483	61.3942	5893
AT4G37560	AT4G37560	73.1214	8400	61.802	6020	65.6265	6355	101.549	9167	83.0317	6864	78.3846	8377	36.29	2454	38.9311	3438	38.51	3443	76.2354	5894	87.3951	7883	66.4922	7036	79.4422	8592	74.9619	8128	81.6055	8987	35.6483	3301	36.9121	3294	33.2306	3425	80.0552	7413	74.1161	6081	59.8153	5466	79.7651	9048	78.1909	7011	67.1047	6815
AT5G26340	MSS1	68.9587	8389	75.9851	7677	80.2339	7980	81.2112	7693	114.323	10012	77.4411	8439	211.558	16004	186.753	18394	265.094	26276	50.8828	4043	78.1818	7495	55.6038	5987	167.495	18338	126.221	13585	153.947	17540	358.701	36509	357.177	34828	364.167	41290	61.5656	5869	65.3173	5412	60.3827	4873	155.961	16242	199.023	18540	187.247	18665
AT5G43320	ckl8	62.2934	8384	56.4901	6314	55.1568	6070	64.0568	6714	62.6699	6072	71.1073	8573	86.7555	7261	83.7464	9126	82.5494	9053	51.4026	4518	52.5292	5572	49.1629	5857	57.5932	6977	59.948	7139	55.9666	7055	73.2392	8248	67.5562	7288	69.9837	8779	53.7865	5673	56.6978	5198	57.7339	5155	57.69	6647	59.9323	6177	58.814	6487
AT1G19770	ATPUP14	98.2455	8372	141.628	10023	159.747	11129	129.017	8561	257.664	15806	204.305	15594	122.62	6498	230.816	15924	192.312	13352	92.9533	5173	108.367	7277	138.632	10456	243.999	18712	218.137	16445	244.22	19490	89.8761	6408	169.631	11586	226.761	18009	94.4147	6304	106.334	6172	92.7145	5241	155.469	11341	263.841	17216	205.451	14345
AT4G39800	MI-1-P SYNTHASE	71.3251	8364	65.4072	6370	71.9619	6899	74.7942	6829	80.5972	6804	56.646	5950	29.8133	2174	30.3058	2878	24.2464	2317	62.8001	4809	75.7899	7004	65.044	6751	60.3133	6365	56.0575	5816	53.6605	5893	15.6133	1532	23.2667	2187	18.0666	1975	83.7948	7699	82.8131	6614	72.9553	5675	98.3173	9869	72.5928	6519	81.8108	7861
AT1G26580	AT1G26580	49.6733	8362	35.2866	4935	33.9602	4679	38.005	4991	35.5974	4314	45.4117	6876	90.5656	9478	76.0995	10375	71.9229	9834	27.2189	3009	30.5455	4065	27.3658	4070	45.4121	6908	36.5866	5470	43.8268	6952	65.185	9220	66.5645	9023	70.0049	11035	28.9996	3825	27.8771	3205	36.2977	4061	36.5934	5293	49.6537	6452	49.0552	6811
AT3G59770	SAC9	25.4937	8354	25.205	6868	24.7434	6646	25.4396	6507	24.6653	6018	24.2706	7125	27.5782	5645	26.4451	7275	30.4642	8137	20.1055	4325	20.5165	5506	22.0959	6378	19.5186	5813	23.2379	6742	21.7752	6641	23.5231	6501	26.0741	6854	26.9401	8309	21.2049	5653	20.5839	4640	24.3384	5347	20.0556	5657	22.8494	5739	20.5734	5530
AT4G39940	AKN2	109.943	8348	103.981	6557	104.472	6486	172.598	10205	150.916	8250	132.232	8994	149.916	7079	141.055	8672	137.939	8534	115.293	5717	107.83	6453	94.3203	6340	151.346	10343	147.566	9914	153.65	10927	192.371	12222	159.837	9729	184.604	13065	101.11	6016	100.772	5212	91.5165	4610	159.652	10378	153.639	8934	171.74	10686
AT5G03880	AT5G03880	112.745	8348	113.094	6954	114.018	6902	92.0132	5305	89.4954	4771	96.3812	6393	117.215	5397	111.946	6711	111.535	6729	138.651	6704	113.911	6647	124.978	8191	97.1282	6473	95.6118	6263	95.8175	6645	111.178	6887	112.439	6673	105.156	7257	125.278	7269	114.367	5768	122.326	6009	111.141	7045	98.4866	5584	100.382	6090
AT3G48420	AT3G48420	113.393	8347	121.823	7448	120.484	7251	139.466	7995	119.211	6318	137.227	9049	133.632	6118	135.092	8052	123.762	7423	145.4	6990	133.069	7720	128.617	8380	129.32	8568	138.808	9040	143.452	9890	142.606	8783	147.688	8715	127.558	8752	142.27	8207	139.487	6994	137.956	6737	163.285	10290	140.553	7923	150.962	9106
AT3G24190	AT3G24190	51.6751	8346	57.1651	7668	55.0096	7264	48.5825	6110	41.5666	4833	45.8335	6631	24.2989	2441	25.0817	3280	22.4033	2949	61.4032	6477	62.5312	7959	66.2676	9473	42.584	6190	42.3197	6047	41.6412	6299	22.3076	3015	22.3149	2889	21.9136	3299	66.2392	8383	67.3217	7406	63.7774	6834	42.816	5920	41.0785	5081	39.6075	5242
AT4G16890	SNC1	72.2041	8344	70.6917	6784	66.8104	6385	57.4747	5198	77.4969	6482	62.839	6405	66.6479	4807	54.8008	5228	64.7907	6173	54.6188	4133	57.4159	5378	66.7599	6829	83.0141	8916	63.1762	6266	75.4151	8216	57.3026	6131	56.3608	5285	52.6507	5697	68.7151	6275	75.1772	5945	73.4056	5845	94.6099	9360	96.8591	8719	76.004	7292
AT1G64710	AT1G64710	88.5039	8341	79.213	6243	99.3045	7701	72.0112	5240	86.498	5938	82.5853	7036	56.189	3304	57.3638	4391	60.3719	4594	65.4951	4044	81.8963	6100	61.6593	5153	166.933	14273	133.111	11201	127.99	11402	85.3152	6735	103.421	7832	91.9612	8090	74.693	5517	71.1983	4567	63.5386	3978	186.57	15166	215.662	15697	213.725	16621
AT5G19770	TUA3	79.1449	8338	75.7683	6630	81.2695	7000	74.1815	6086	76.1143	5773	80.8396	7629	108.428	7104	110.214	9401	94.3567	8100	93.6178	6441	85.8367	7127	94.4689	8809	86.9845	8248	83.2596	7761	82.6422	8155	103.774	9148	106.796	9019	101.247	9942	96.9952	8008	93.6228	6718	94.5946	6612	82.7909	7467	79.7538	6435	81.516	7037
AT5G24690	AT5G24690	64.1294	8338	69.9974	7558	59.9741	6375	58.4317	5916	58.2081	5448	61.4795	7160	70.7031	5717	68.3056	7191	64.5675	6840	56.4099	4790	58.7759	6022	59.5206	6850	52.9969	6202	56.0617	6449	50.0503	6095	71.7751	7808	68.054	7092	67.513	8181	66.5821	6784	67.4086	5969	70.8267	6109	59.3509	6606	55.1119	5487	57.3343	6108
AT2G43680	IQD14	53.0962	8334	54.156	7034	48.0456	6178	50.582	6193	57.1073	7014	53.6053	8247	50.0268	5379	51.2423	7056	52.4088	6782	39.6282	4142	44.1477	5964	41.5662	6265	47.168	6722	51.4461	7771	46.6509	6893	59.3723	7870	58.322	7958	61.646	9043	39.9855	5355	39.1948	4538	39.0402	4286	46.1586	6806	47.1265	6118	48.9349	6793
AT4G23150	CRK7	66.4658	8333	59.8242	6240	84.4888	8696	35.1006	3426	50.7665	4595	37.6041	4248	27.8052	2175	25.7559	2644	38.5164	3967	37.6621	3076	64.0821	6327	37.7769	4189	88.4606	9913	52.9982	5869	60.6188	7097	38.6599	4060	47.8902	4857	57.0479	6727	57.4334	5617	57.9838	4938	58.1981	4825	75.5106	8098	94.8974	9101	76.8325	7886
AT2G46020	CHR2	20.083	8330	19.4709	6682	19.0103	6457	20.6566	6675	19.6647	5875	19.1057	7089	23.0112	5943	25.1078	8424	27.3643	9263	12.2801	3324	14.7214	4808	14.8855	5437	14.9341	5557	16.6136	6086	15.0401	5845	16.4002	5678	17.4377	5796	19.4044	7510	15.9314	5181	16.2704	4586	20.5727	5661	15.8346	5610	18.1827	5778	14.7675	5002
AT5G47120	ATBI-1	118.776	8330	107.237	6246	114.564	6569	97.3017	5314	123.659	6244	100.136	6291	173.958	7587	161.492	9170	190.776	10902	81.6791	3751	114.959	6354	89.1113	5532	114.947	7256	100.384	6229	105.734	6946	132.602	7781	132.275	7436	169.526	11082	90.7902	4990	91.2951	4361	87.3427	4064	103.119	6192	126.497	6794	108.416	6231
AT1G78080	RAP2.4	74.7406	8326	107.926	9985	91.268	8312	143.448	12443	167.289	13416	147.748	14743	127.122	8806	121.175	10929	124.973	11343	8.69968	633	64.891	5697	109.742	10821	174.675	17512	150.001	14783	168.525	17582	10.3519	965	148.542	13263	127.062	13193	64.4504	5626	74.52	5654	69.2414	5117	198.096	18891	221.311	18879	12.0708	1102
AT2G28910	CXIP4	105.451	8325	230.483	15714	0.092679	7	219.6	14038	234.144	13838	0.100167	8	241.993	12052	247.817	16068	0.160378	11	209.942	11189	228.363	14687	208.387	14771	9.08782	669	244.029	17619	224.462	17259	12.196	834	0.276013	18	21.5182	1643	188.745	11845	196.918	10741	186.673	10167	234.357	16067	157.963	9847	0.132462	9
AT3G14310	ATPME3	64.409	8315	60.7192	6510	68.3784	7217	70.3357	7071	68.5369	6370	91.3584	10565	248.572	19955	275.715	28818	233.819	24595	48.7288	4109	60.6841	6174	42.6769	4877	62.1127	7217	62.9269	7188	58.884	7120	251.601	27176	205.566	21272	238.694	28721	55.9707	5662	47.4774	4175	52.0927	4462	68.831	7607	60.7949	6010	75.6906	8007
AT4G00570	NAD-ME2	59.7676	8311	59.1854	6779	63.3826	7214	50.4383	5559	50.1054	5082	48.9632	6250	67.8097	6046	69.1494	7924	65.1656	7733	51.0708	4629	57.4588	6284	53.1606	6593	52.8071	6655	48.9831	6072	47.6016	6208	63.8201	7382	63.6725	7365	67.1483	8710	56.359	6272	58.2919	5567	57.9386	5370	51.8448	6200	50.8406	5496	53.7761	6136
AT5G43760	KCS20	72.5213	8301	70.887	6616	79.3192	7287	68.3583	5983	70.7647	5726	76.9533	7746	68.3048	4774	71.7693	6530	73.333	6715	90.3549	6631	89.4673	7923	95.8048	9529	71.4921	7231	76.1797	7574	83.0439	8740	66.8902	6289	80.5018	7251	95.4521	9998	100.77	8874	98.7499	7558	92.2466	6877	83.1256	7997	80.8216	6955	85.5798	7880
AT1G34000	OHP2	165.021	8300	156.09	6520	155.494	6394	122.777	4809	114.847	4159	125.801	5668	79.0477	2473	83.7959	3413	86.0217	3526	185.808	6103	167.488	6639	172.375	7674	123.079	5572	123.667	5503	120.631	5683	86.5334	3642	94.4224	3807	78.0102	3657	192.824	7600	185.542	6356	193.672	6463	148.314	6386	141.974	5469	136.859	5641
AT1G48300	AT1G48300	249.321	8299	284.697	8365	266.499	7767	346.194	8977	343.767	8883	339.284	10116	394.784	8793	336.466	9564	302.916	8600	217.885	5207	251.442	7175	219.492	6852	232.986	6980	294.825	8697	222.439	6952	194.291	5698	177.276	5041	170.084	5669	203.277	5554	207.511	4965	199.882	4417	206.252	6203	208.5	5676	223.593	6657
AT2G32800	AP4.3A	49.8359	8299	49.0765	6787	4.83605	659	54.7193	7095	73.5241	8814	61.0808	9111	39.0357	4042	47.3599	6385	65.0053	8820	32.3816	3522	46.7711	6138	43.5836	6424	5.59316	839	4.65176	686	84.0998	13115	4.30602	600	85.6713	11435	100.351	15574	2.68869	351	43.2086	4901	32.4561	3586	52.3693	7466	8.14579	1039	77.6537	10596
AT3G52850	VSR1	58.8976	8294	51.9852	6080	50.8539	5855	63.2537	6936	61.05	6189	62.8783	7932	88.5284	7753	86.8691	9904	84.0595	9645	40.5371	3728	44.5702	4946	39.8039	4962	46.4553	5888	49.1729	6126	46.5591	6141	80.0948	9437	75.8677	8564	76.7679	10076	45.3303	5002	42.546	4081	42.2411	3947	42.158	5083	43.4693	4688	46.5951	5377
AT4G34180	AT4G34180	95.7098	8290	98.9191	7116	84.5153	5985	111.901	7547	116.024	7235	109.448	8492	143.709	7741	134.754	9450	163.777	11558	65.0201	3678	79.979	5460	63.1745	4844	132.372	10319	113.706	8713	119.318	9679	191.06	13846	187.767	13036	181.385	14643	59.718	4054	64.9999	3835	59.7329	3433	105.109	7794	132.956	8819	133.457	9472
AT4G40030	AT4G40030	175.694	8290	192.877	7563	178.656	6883	161.052	5970	147.888	5030	162.252	6886	171.721	5064	153.951	5902	142.987	5518	172.948	5337	164.613	6142	190.947	7981	169.684	7210	181.669	7583	191.625	8474	211.229	8352	213.253	8054	188.432	8264	169.45	6275	171.399	5506	178.52	5570	197.168	7983	180.372	6526	177.024	6848
AT5G20950	AT5G20950	59.6783	8284	40.6534	4689	63.2751	7172	77.9886	8432	85.5099	8534	53.7108	6681	95.7698	8270	92.8886	10441	80.5686	9113	46.2821	4191	61.0135	6675	49.4731	6072	85.5571	10689	58.0994	7135	81.123	10534	108.016	12543	82.1389	9140	82.5195	10683	54.8247	5953	40.7008	3848	43.0751	3967	77.5903	9220	84.1206	8944	86.2765	9812
AT1G36732	CPuORF19	59.3343	8279	63.0558	7307	53.1617	6065	49.5254	5381	49.8029	5003	51.6502	6456	72.8914	6325	72.8609	8232	74.6646	8489	46.1277	4204	52.1692	5737	47.9821	5926	54.0468	6788	55.2254	6818	50.4779	6597	74.2604	8670	80.8751	9046	87.4907	11379	50.1754	5487	52.2347	4965	51.5962	4777	57.9152	6918	61.499	6572	59.6506	6821
AT1G21000	AT1G21000	102.288	8269	105.926	7432	93.4354	6198	91.7809	5756	95.133	5568	80.5706	6064	133.408	6776	114.058	7476	114.211	7829	65.2935	3437	74.4062	4899	71.1648	5082	77.9383	5656	83.0801	6187	71.9238	5427	81.0712	5507	90.7731	5880	76.5881	5763	62.9341	3977	53.7418	2971	59.5788	3206	47.3929	3309	58.2682	3764	50.7785	3523
AT1G33120	RPL9B	131.483	8267	141.686	7372	149.178	7076	90.7099	4451	103.129	4839	107.568	5713	125.01	5123	136.804	6821	114.994	5941	168.004	7028	157.892	7925	198.293	10736	150.706	9081	97.4028	5665	95.3747	5408	137.096	6801	112.288	5884	181.901	13687	147.416	7012	153.585	6203	148.046	6080	83.6385	3971	83.5487	3965	94.407	4732
AT1G79930	HSP91	44.0562	8255	42.8032	6581	46.7399	7075	36.6775	5288	52.9933	7062	36.8336	6106	63.6817	7330	54.1531	8111	50.0769	7549	43.9626	5314	41.3823	6038	57.938	9489	43.5241	7249	28.7493	4711	35.1244	5190	51.4704	7965	43.6177	6468	43.9151	7575	48.583	7047	45.5048	5733	62.3451	7652	46.8369	7422	35.3443	5011	39.761	6028
AT4G31170	AT4G31170	69.2755	8255	69.6398	6848	66.4735	6484	64.8825	5959	64.4424	5551	66.6839	7076	71.0235	5325	67.911	6644	70.2849	6889	55.7445	4310	62.3964	5909	58.8353	6145	56.1817	5963	55.2844	5761	40.2981	4500	66.4402	6672	69.9329	6653	70.151	7694	60.4114	5638	63.2463	5135	59.5799	4701	56.9635	5869	57.4357	5236	59.4643	5793
AT2G13790	ATSERK4	60.7475	8248	54.9136	6204	63.0744	6813	38.5885	4084	48.3371	4730	42.2698	4959	69.3879	5861	57.9432	6361	67.1706	7438	35.5603	3161	58.4531	6248	40.2393	4846	81.457	9963	64.8822	7793	71.5964	9111	84.7674	9648	98.8007	10777	85.0964	10794	46.8538	4985	48.3923	4484	50.0815	4521	90.8399	10568	91.1875	9418	88.9102	9911
AT2G43710	SSI2	77.0314	8234	79.7941	7083	76.526	6687	64.6788	5384	64.4285	4958	59.4804	5695	40.4935	2692	39.552	3423	35.9883	3135	95.8514	6690	96.35	8116	96.23	9104	64.7342	6227	67.2427	6359	63.1658	6323	41.0972	3675	41.6766	3571	37.3505	3721	97.795	8191	96.6108	7033	101.278	7181	75.8133	6937	69.432	5684	71.1771	6234
AT1G10340	AT1G10340	68.0846	8229	79.4165	7971	88.2989	8725	57.4619	5408	93.9469	8174	73.4258	7949	63.3176	4759	103.005	10079	111.017	10932	45.0058	3552	59.3373	5652	51.5932	5519	103.188	11224	86.1477	9212	84.9118	9611	59.2661	5993	107.348	10399	147.469	16612	44.9121	4254	47.3492	3898	42.5241	3410	51.8095	5361	79.7978	7386	57.9538	5740
AT2G30250	WRKY25	83.7312	8219	87.3832	7123	86.9041	6974	65.348	4995	83.0745	5870	71.2495	6265	91.3979	5579	87.9455	6989	102.062	8162	54.6667	3504	73.3881	5677	64.3751	5593	99.0102	8746	83.9392	7289	84.7769	7793	85.2556	7001	95.2318	7492	89.3683	8176	65.1503	5011	64.5366	4315	64.1281	4176	90.7274	7624	102.91	7735	95.9409	7716
AT3G01280	VDAC1	109.388	8213	100.4	6260	100.671	6180	88.7695	5190	79.1569	4279	91.141	6130	110.522	5160	105.734	6428	99.4253	6082	104.921	5145	100.931	5972	99.2878	6598	72.5072	4900	72.0231	4784	71.2075	5007	112.142	7045	104.412	6284	108.325	7580	102.17	6011	96.2387	4922	97.8322	4873	72.5418	4663	65.3061	3755	71.7699	4416
AT4G31480	AT4G31480	39.2583	8203	37.7839	6563	37.8399	6465	39.76	6481	42.0586	6328	37.5404	7028	52.3398	6802	52.7549	8925	48.594	8276	32.3498	4428	36.5908	6026	35.6497	6596	38.7447	7289	37.4436	6923	37.89	7417	46.4508	8121	48.9894	8206	52.0504	10155	37.1424	6082	35.8475	5104	39.7735	5514	36.5615	6541	37.8168	6055	40.0488	6858
AT3G11940	ATRPS5A	137.448	8195	133.146	6602	138.7	6758	117.559	5465	113.312	4841	122.597	6550	123.322	4551	126.891	6122	117.297	5698	199.67	7781	179.505	8441	186.946	9866	132.817	7124	115.636	6098	111.412	6195	162.944	8133	152.08	7277	137.879	7668	161.683	7561	148.333	6028	141.53	5577	97.6022	4980	91.4266	4179	106.876	5228
AT2G01670	atnudt17	110.076	8194	116.115	7182	114.151	6975	103.956	6043	149.478	8057	117.248	7844	148.579	6906	162.68	9856	179.886	10949	67.0289	3258	88.3669	5186	90.8732	6021	95.4411	6429	98.5131	6511	103.935	7279	165.934	10369	210.637	12610	228.899	15948	74.2856	4342	84.9347	4315	89.336	4423	92.0468	5885	134.942	7731	111.854	6851
AT1G21640	NADK2	40.5404	8188	37.2089	6241	36.7401	6067	47.8729	7528	44.2344	6432	44.3664	8028	36.5581	4591	35.4195	5792	37.5425	6178	33.3595	4400	35.4353	5640	35.587	6362	43.5232	7911	43.1699	7713	42.0129	7947	30.8848	5219	32.88	5324	34.192	6437	38.1294	6034	37.3691	5140	37.9886	5090	38.8906	6724	40.6993	6295	40.5757	6716
AT4G37300	MEE59	127.868	8170	123.077	6531	114.258	5971	150.532	7491	141.758	6527	179.841	10300	173.628	6899	167.997	8693	173.457	9038	104.718	4370	113.923	5739	98.5105	5574	126.705	7293	149.309	8447	134.418	8048	201.61	10788	194.94	9996	161.866	9652	98.0785	4914	95.939	4179	103.919	4408	101.372	5548	108.891	5334	112.139	5876
AT5G46250	AT5G46250	85.5112	8169	83.7153	6641	78.6072	6139	68.7228	5123	71.109	4903	67.9946	5834	130.841	7775	122.103	9464	109.965	8576	79.708	4971	87.5759	6608	74.8433	6343	76.7156	6596	71.699	6062	63.9043	5728	137.838	11033	137.628	10544	132.821	11854	65.6568	4929	65.1467	4241	68.1468	4273	71.2015	5823	70.9132	5200	73.5315	5757
AT1G78920	AVP2	42.4925	8166	39.3353	6303	38.7159	6041	36.7955	5490	36.2702	5011	35.5451	6439	50.1592	5992	50.6028	7828	50.312	7898	26.112	3239	33.0506	5012	27.8392	5041	28.1949	4826	30.2864	5135	28.6115	5173	43.4064	6936	40.6143	6554	42.7079	8029	29.594	4411	28.6827	3933	32.0443	4039	30.2379	4889	29.9067	4371	29.7826	4656
AT4G10320	AT4G10320	34.68	8163	33.9076	6628	33.4122	6430	31.2907	5735	30.2279	5122	31.1333	6564	32.5744	4768	31.8548	6071	32.5423	6241	28.0492	4312	31.2533	5797	29.2543	6095	25.0993	5317	25.0926	5225	22.3876	4935	25.0761	4938	25.2035	4755	28.1652	6179	31.4952	5809	34.6585	5556	38.3999	5996	23.2471	4684	25.5359	4603	24.2725	4682
AT1G67230	LINC1	33.5895	8162	32.7875	6617	30.669	6093	34.8992	6604	29.4655	5155	31.0944	6769	37.4661	5662	36.1254	7108	34.7342	6877	26.585	4219	28.818	5519	31.3079	6734	22.9601	5022	25.8291	5553	24.5566	5589	22.595	4594	22.7115	4424	22.6639	5133	28.8281	5490	31.1471	5155	32.4485	5231	17.9999	3745	21.2532	3955	19.0112	3786
AT1G03740	AT1G03740	44.1946	8160	33.4916	5160	46.5133	7014	38.8586	5591	42.8935	5704	32.425	5379	29.729	3426	41.8772	6255	31.9124	4810	32.9432	3971	33.5412	4883	34.7939	5684	70.3697	11684	65.3074	10672	43.3111	7503	37.4815	5801	49.1937	7273	35.9997	6203	41.3935	5985	43.8917	5516	44.8198	5487	52.316	8286	58.2152	8252	57.8816	8769
AT1G20100	AT1G20100	84.5361	8159	62.4337	4988	90.9787	7211	74.9699	5583	87.1426	6040	84.5087	7230	93.8529	5539	92.8962	7237	102.01	8097	74.5169	4717	56.0193	4174	79.1134	6711	85.7303	7472	84.0231	7141	88.214	7976	120.439	9746	127.847	9983	112.383	10320	57.2635	4231	66.8348	4270	88.9353	5689	102.437	8457	111.334	8242	96.6599	7608
AT1G29470	AT1G29470	47.4441	8159	40.0319	5717	43.4391	6107	51.6954	6922	56.4022	6982	52.4361	8077	61.5005	6576	58.1609	8097	50.3212	7050	52.6357	5911	52.8124	7157	52.3972	7975	52.6294	8146	53.1421	8085	49.9122	8038	51.9987	7481	51.2504	7064	57.4873	9213	57.0391	7686	55.3626	6484	52.6493	6006	55.665	8175	53.3134	7020	56.9114	8019
AT3G05590	RPL18	155.899	8155	159.42	6926	160.117	6848	124.04	5053	115.452	4348	135.93	6370	140.003	4555	130.456	5526	126.792	5404	219.721	7506	207.307	8546	215.199	9964	110.156	5186	115.853	5362	95.4826	4678	132.906	5817	130.979	5492	118.867	5796	208.896	8563	189.415	6749	188.275	6534	110.256	4938	99.305	3978	113.548	4867
AT4G14210	PDS3	61.7549	8155	59.8261	6508	53.9693	6174	62.0747	6334	55.6753	5248	58.7687	6924	39.7441	3299	38.4786	4076	38.9517	4155	54.7027	4770	56.9725	6437	54.6379	6805	57.9566	6843	58.1041	6909	59.2224	7263	37.5905	4150	38.8918	4130	33.6509	4427	64.2659	6788	66.1339	5894	64.112	5933	60.5748	7291	56.1877	6044	56.1404	6631
[truncated: 26,545 more rows]
[truncated: 102 more columns]
