# Supplementary material for: AtHSPR Plays a Positive Role in Arabidopsis Resistance Against Pseudomonas syringae pv. tomato DC3000 by Interacting with TOP1
Source: Biomolecules. 2026 Jun 22;16(6):924. doi: 10.3390/biom16060924 (PMC13296861; doi:10.3390/biom16060924)
Supplement: Supplementary file 1 [file biomolecules-16-00924-s001.zip › Supplementary Table S2.xlsx]

## Sheet: WT-7,24 up+athspr up
Table S2. The up- or down-regulated DEGs in athspr vs. WT after 0, 7 and 24 hours of pathogen treatment.
WT-7,24/WT-0+athspr-0/WT-0 (307)	WT-7,24/WT-0+athspr-0/WT-0+athspr-7/WT-7 (7)	WT-7,24/WT-0+athspr-0/WT-0+athspr-7/WT-7+athspr-24/WT-24 (13)	WT-7,24/WT-0 + athspr-0/WT-0+athspr-24/WT-24 (142)	WT-7,24/WT-0+athspr-7/WT-7 (15)	WT-7,24/WT-0+athspr-7/WT-7+athspr-24/WT-24 (3)	WT-7,24/WT-0+athspr-24/WT-24 (74)
AT2G40000	AT4G34710	AT4G36850	AT2G38470	AT2G34810	AT4G22070	AT3G26740
AT5G20230	AT2G39030	AT4G37990	AT1G11260	AT4G34250	AT1G51780	AT5G49360
AT5G06320	AT4G25810	AT4G32480	AT4G39090	AT5G05340	AT5G24910	AT3G13750
AT4G02380	AT2G37770	AT3G60140	AT2G26560	AT3G50970		AT2G18700
AT2G41430	AT1G58340	AT3G22910	AT4G23810	AT1G62320		AT3G13790
AT3G52400	AT1G23800	AT4G19810	AT3G49110	AT2G14247		AT3G18830
AT4G14365	AT1G43160	AT4G21680	AT3G15450	AT1G66570		AT5G57655
AT4G20830		AT1G74010	AT5G56870	AT4G15210		AT1G54100
AT3G55980		AT4G26200	AT5G63160	AT4G37770		AT5G46050
AT1G13210		AT1G61820	AT4G01870	AT5G25110		AT1G21100
AT3G50930		AT2G38240	AT4G31800	AT1G47400		AT2G24850
AT5G47910		AT1G15040	AT5G26340	AT5G62360		AT4G17230
AT2G40140		AT1G67265	AT5G27420	AT1G74000		AT1G21110
AT3G19010			AT5G20250	AT4G16740		AT4G38470
AT3G49120			AT4G35770	AT1G14550		AT4G33150
AT5G63790			AT1G18570			AT3G08760
AT1G27730			AT1G72520			AT4G22540
AT1G20693			AT1G62300			AT3G49780
AT3G14050			AT3G06500			AT2G33820
AT2G22500			AT1G60140			AT5G57630
AT5G35735			AT2G26980			AT2G36380
AT1G10340			AT2G30600			AT4G18197
AT5G57560			AT4G37370			AT5G65660
AT5G52750			AT2G15960			AT5G06870
AT4G23600			AT3G48360			AT1G16150
AT4G39950			AT2G43820			AT3G44860
AT1G42990			AT1G03220			AT1G78410
AT1G80840			AT1G23870			AT1G64660
AT1G57990			AT3G62550			AT5G03470
AT4G18880			AT2G43510			AT4G36970
AT1G78460			AT5G57220			AT3G53990
AT2G24600			AT1G32350			AT1G72790
AT5G25930			AT5G07440			AT2G36080
AT3G14990			AT4G36670			AT4G36900
AT5G66210			AT3G47340			AT3G20660
AT1G13340			AT3G47800			AT4G37010
AT4G02330			AT1G21120			AT1G69910
AT4G33920			AT3G04070			AT1G30250
AT2G25450			AT1G14870			AT4G24040
AT1G66090			AT1G33600			AT1G26930
AT3G25610			AT4G15610			AT3G46690
AT3G26830			AT4G36550			AT5G63970
AT5G64260			AT1G52890			AT4G19390
AT1G19180			AT3G57520			AT4G25835
AT1G52200			AT1G28190			AT3G54720
AT2G17840			AT5G67480			AT5G05850
AT1G01560			AT5G22920			AT5G14180
AT5G52760			AT1G30700			AT5G53750
AT4G27280			AT1G66860			AT5G47240
AT5G47070			AT1G67810			AT1G53100
AT1G21130			AT1G20840			AT4G19230
AT5G48657			AT2G05380			AT5G67310
AT3G55430			AT5G41100			AT2G27690
AT1G32920			AT2G27310			AT2G33830
AT5G18470			AT3G26910			AT5G65600
AT2G18670			AT5G23660			AT1G08630
AT1G30755			AT1G69890			AT3G46660
AT1G19020			AT1G09500			AT4G06744
AT3G57240			AT1G28330			AT5G44920
AT5G04340			AT4G28040			AT2G35070
AT1G23710			AT2G23170			AT2G39725
AT2G30750			AT1G76590			AT4G16730
Arabidopsis_thaliana_newGene_128			AT1G05680			AT3G48580
AT5G22380			AT5G13080			AT3G03480
AT2G35980			AT5G13330			AT4G33467
AT5G59820			AT1G79680			AT5G14110
AT1G17420			AT3G54150			AT2G32660
AT4G20860			AT1G02850			AT1G71180
AT2G04495			AT3G50700			AT3G53600
AT4G30350			AT3G49620			Arabidopsis_thaliana_newGene_799
AT1G24140			AT1G66700			AT5G04770
AT5G64810			AT3G25250			AT3G43250
AT2G15890			AT1G80160			AT2G47550
AT2G46620			AT2G45570			AT5G24780
AT1G48210			AT3G15630
AT2G29720			AT1G65610
AT4G35180			AT1G10070
AT3G61190			AT2G22470
AT1G01720			AT4G20000
AT2G25735			AT1G69930
AT4G39830			AT4G34138
AT2G36220			AT5G25210
AT2G41640			AT1G66760
AT4G39670			AT1G49720
AT5G01100			AT1G05675
AT3G59080			AT1G17380
AT5G06860			AT1G61560
AT3G07350			AT4G39580
AT2G38790			AT2G02930
AT1G36622			AT1G15380
AT5G13370			AT2G36400
AT3G10300			AT3G15518
AT5G47230			AT1G54010
AT5G64310			AT4G18170
AT1G30720			AT3G23550
AT1G18390			AT2G44370
AT5G42380			AT3G46280
AT1G76600			AT3G23240
AT3G02840			AT1G69920
AT1G28480			AT2G22980
AT2G21660			AT1G04580
AT3G55950			AT1G21326
AT3G57450			AT2G38250
AT5G67450			AT2G02060
AT3G55450			AT4G37390
AT1G11210			AT5G67080
AT3G25600			AT4G18990
AT4G04540			AT5G24470
AT1G19380			AT4G11070
AT5G39520			AT5G13220
AT5G64660			AT5G06570
AT3G15500			AT1G61120
AT3G45730			AT5G57510
AT3G25780			AT5G12340
AT4G14370			AT4G12735
AT3G55970			AT1G30370
AT3G50260			AT1G80450
AT1G70420			AT2G22890
AT1G05340			AT5G25180
AT1G30730			AT1G56240
AT4G01360			AT2G33710
AT5G46710			AT3G28220
AT5G10695			AT4G27460
AT5G38710			AT3G14060
AT5G40690			AT2G44840
AT2G47190			AT4G28703
AT1G13520			AT2G27389
AT4G23610			AT4G36950
AT1G73810			AT2G19800
AT1G35140			AT1G17147
AT2G32030			AT2G03850
AT2G17500			AT1G66480
AT5G49520			AT1G74080
AT1G08920			AT5G64890
AT5G66070			AT3G06490
AT2G36780			AT1G07430
AT3G16565			AT4G01670
AT1G63720			AT1G07160
AT5G46910			AT4G24110
AT1G14170			AT1G30135
AT5G22540			AT4G22470
AT1G64065			AT5G39580
AT4G39890
AT5G43420
AT2G30360
AT2G46240
AT3G58570
AT1G15010
AT2G32210
AT5G45750
AT1G30620
AT1G22570
AT3G27210
AT4G21390
AT3G59350
AT5G47850
AT2G29470
AT5G53110
AT5G19230
AT5G48400
AT3G46230
AT1G47890
AT5G05300
AT5G28630
AT5G64870
AT3G44350
AT2G44790
AT5G14730
AT2G35710
AT5G59220
AT1G02400
AT5G46080
AT1G51620
AT4G17490
AT3G55840
AT2G32190
AT5G41550
AT2G42540
AT1G31690
AT1G76650
AT1G62840
AT1G14540
AT4G38580
AT1G07130
AT5G52310
AT3G28850
AT5G05410
AT2G32200
AT5G50450
AT1G53540
AT4G34131
AT3G01830
AT5G44480
AT3G29000
Arabidopsis_thaliana_newGene_688
AT1G65390
AT1G47510
AT2G22880
AT1G29290
AT5G66650
AT5G11210
AT2G36770
AT2G39200
AT1G77450
AT2G39518
AT4G08555
AT5G17850
AT1G48370
AT1G10585
AT3G13433
AT5G05320
AT2G29500
AT2G18350
AT2G31945
AT5G51390
AT1G05575
AT1G67856
AT5G16360
AT2G02340
AT2G30615
AT2G22450
AT2G37430
AT4G28460
AT1G18200
AT3G28210
AT3G44320
AT3G12910
AT4G36010
AT3G03030
AT1G61340
AT5G41540
AT2G21640
AT1G05020
AT1G09930
AT5G20940
AT2G26390
AT5G44585
AT5G62520
AT1G68110
AT2G29100
AT1G63530
AT5G02260
AT2G37980
AT1G28130
AT3G22930
AT1G20610
AT5G23240
AT1G49450
AT5G58680
AT4G26470
AT3G29575
AT5G51590
AT4G11521
AT5G04390
AT4G37030
AT3G25597
AT2G14290
AT4G25200
AT5G44575
AT4G33985
AT5G64905
AT5G49015
AT3G55150
AT5G36925
AT2G29490
AT5G46960
AT1G20310
AT5G46295
AT2G19450
AT1G65850
AT2G42530
AT1G05100
AT3G06890
AT4G28140
AT4G25480
AT2G35658
AT4G04450
AT5G36970
AT4G05100
AT3G44326
AT1G65510
AT2G32670
AT3G11020
AT2G22122
AT5G03210
AT3G23230
AT1G71520
AT3G15200
AT3G28740
AT5G01380
AT5G16960
AT5G51800
AT2G40080
AT2G45360
AT2G36750
AT5G37490
AT5G09876
AT5G43380
AT3G57380
AT1G06135
AT5G12880
AT4G07820
AT1G68050
AT1G79360
AT3G49130
AT5G54700
AT1G09950

## Sheet: WT-7,24 down+athspr up
WT-7,24/WT-0+athspr-0/WT-0 (4)	WT-7,24/WT-0+athspr-0/WT-0+athspr-7/WT-7 (1)	WT-7,24/WT-0+athspr-0/WT-0+athspr-7/WT-7+athspr-24/WT-24 (0)	WT-7,24/WT-0 + athspr-0/WT-0+athspr-24/WT-24 (0)	WT-7,24/WT-0+athspr-7/WT-7 (51)	WT-7,24/WT-0+athspr-7/WT-7+athspr-24/WT-24 (1)	WT-7,24/WT-0+athspr-24/WT-24 (2)
AT4G12470	AT1G19250			AT2G05100	AT5G25190	AT1G30250
AT1G74710				AT2G34420		AT4G18340
AT1G05880				AT2G05070
AT4G04500				AT3G27690
				AT5G23010
				AT4G19170
				Arabidopsis_thaliana_newGene_177
				AT3G09440
				AT3G19710
				AT1G16410
				AT3G59060
				AT5G02490
				AT1G78370
				AT3G03780
				AT3G02020
				AT1G73480
				AT1G71030
				AT5G64170
				AT5G14200
				AT3G12320
				AT5G06980
				AT1G73870
				AT5G19190
				AT4G27310
				AT1G32900
				AT5G54160
				AT2G43100
				AT4G03400
				AT1G72430
				AT5G45820
				AT5G05440
				AT2G47440
				AT1G10020
				AT3G19680
				AT3G55240
				AT1G18330
				AT2G43060
				AT3G58120
				AT1G16400
				AT1G73830
				AT4G11660
				AT1G62800
				AT4G39210
				Arabidopsis_thaliana_newGene_428
				AT4G14550
				AT5G42680
				AT2G40330
				AT3G48410
				AT3G55500
				AT4G37240
				AT1G16390

## Sheet: WT-7,24 up+athspr down
WT-7,24/WT-0+athspr-0/WT-0 (2)	WT-7,24/WT-0+athspr-0/WT-0+athspr-7/WT-7 (0)	WT-7,24/WT-0+athspr-0/WT-0+athspr-7/WT-7+athspr-24/WT-24 (0)	WT-7,24/WT-0 + athspr-0/WT-0+athspr-24/WT-24 (0)	WT-7,24/WT-0+athspr-7/WT-7 (46)	WT-7,24/WT-0+athspr-7/WT-7+athspr-24/WT-24 (1)	WT-7,24/WT-0+athspr-24/WT-24 (6)
AT2G38750				AT5G57220	AT2G21200	AT3G04790
AT5G66590				AT1G21120		AT5G08770
				AT4G18197		Arabidopsis_thaliana_newGene_67
				AT1G78410		ATCG00830
				AT3G05370		ATCG00040
				AT1G67920		AT1G63570
				AT1G30260
				AT4G21390
				AT1G47890
				AT1G05675
				AT1G49000
				Arabidopsis_thaliana_newGene_794
				AT2G31440
				AT3G24520
				AT3G29000
				AT1G64380
				AT4G15975
				AT5G05850
				AT1G02230
				AT1G52770
				AT1G07150
				AT5G06570
				AT1G79410
				AT1G13740
				AT3G22930
				AT2G40670
				AT4G11521
				AT5G44920
				AT4G25350
				AT1G17147
				AT5G46295
				AT2G26530
				AT1G07160
				AT2G32670
				AT5G38310
				Arabidopsis_thaliana_newGene_522
				AT3G23230
				AT2G17430
				AT5G15500
				AT4G07820
				AT5G46915
				AT3G52710
				AT4G39930
				Arabidopsis_thaliana_newGene_136
				AT5G61160
				AT5G66800

## Sheet: WT-7,24 down+athspr down
WT-7,24/WT-0+athspr-0/WT-0 (214)	WT-7,24/WT-0+athspr-0/WT-0+athspr-7/WT-7 (4)	WT-7,24/WT-0+athspr-0/WT-0+athspr-7/WT-7+athspr-24/WT-24 (2)	WT-7,24/WT-0 + athspr-0/WT-0+athspr-24/WT-24 (64)	WT-7,24/WT-0+athspr-7/WT-7 (6)	WT-7,24/WT-0+athspr-7/WT-7+athspr-24/WT-24 (0)	WT-7,24/WT-0+athspr-24/WT-24 (51)
AT3G16240	AT1G69530	AT1G64390	AT1G09310	AT4G35090		AT1G62180
AT1G73600	AT5G51720	AT3G29030	AT5G55620	AT3G24420		AT3G09440
AT4G35100	AT5G49100		AT3G13470	AT3G21150		AT5G15950
AT4G39800	AT1G74890		AT4G24780	AT1G65870		AT2G10940
AT5G25610			AT3G23810	AT5G53200		AT2G15020
AT2G18300			AT1G01120	AT2G40670		AT3G02380
AT3G16370			AT1G07350			AT4G34630
AT1G80130			AT1G04040			AT5G36910
AT5G65730			AT2G21210			AT2G38310
AT5G16030			AT3G09450			AT5G14760
AT4G00360			AT3G04140			AT2G19650
AT4G12420			AT5G55380			AT2G46790
AT1G29660			AT2G36870			AT4G09350
AT5G11420			AT2G42380			AT1G64780
AT1G74670			AT1G26210			AT2G21320
AT1G03870			AT3G63200			AT5G42760
AT5G44020			AT1G01520			AT1G76240
AT4G04610			AT1G72970			AT3G24500
AT3G13100			AT4G14750			AT3G06145
AT4G33220			AT1G12330			AT3G14200
AT2G16660			AT5G55480			AT4G11660
AT2G47440			AT2G40475			AT3G52360
AT2G22240			AT2G33570			AT3G44450
AT4G39330			AT5G57780			AT5G09670
AT1G14280			AT2G27420			AT4G24700
AT5G02760			AT1G17870			AT3G03450
AT1G75680			AT4G22730			AT3G48460
AT2G45470			AT4G18970			AT3G24460
AT5G03760			AT5G55730			AT1G28670
AT4G37800			AT1G60590			AT4G21870
AT4G12730			AT5G06270			AT3G11690
AT1G12500			AT3G52370			AT2G37100
AT5G11790			AT3G26960			AT2G46630
AT4G38860			AT4G15248			AT1G70985
AT4G30020			AT3G21190			AT4G30610
AT3G48720			AT5G01790			AT4G28780
AT5G38140			AT4G32460			AT1G66080
AT1G30690			AT1G13650			AT5G15948
AT4G12980			AT4G30400			AT4G23020
AT2G30010			AT1G51440			AT5G52390
AT4G26540			AT5G02540			AT1G62030
AT3G43720			AT2G24762			AT1G35180
AT3G56370			AT1G45010			Arabidopsis_thaliana_newGene_67
AT3G58120			AT2G36570			AT4G20940
AT4G38840			AT3G44990			AT1G20470
AT1G08650			AT2G34060			AT5G15600
AT2G40610			AT3G43960			AT1G01190
AT2G32100			AT3G21890			AT4G08590
AT5G62220			AT1G05540			AT5G28910
AT1G11410			AT1G11545			AT1G78320
AT2G32560			AT4G16140			Arabidopsis_thaliana_newGene_84
AT4G31590			AT1G75580
AT5G44530			AT2G41170
AT3G46130			AT2G23690
AT5G35160			AT5G05960
AT3G12610			AT5G41900
AT2G35860			AT1G26790
AT2G23130			AT4G25240
AT1G49430			AT3G51480
AT2G35760			AT4G34550
AT5G44680			AT4G36240
AT1G04770			AT5G62730
AT5G03120			AT5G66740
AT5G67390			AT3G17130
AT1G77580
AT2G45970
AT1G14350
AT1G30520
AT5G12050
AT4G24510
AT5G43870
AT4G17770
AT1G49200
AT5G20270
AT5G40380
AT2G44940
AT1G10850
AT5G57760
AT1G20190
AT3G06770
AT3G50560
AT2G43340
AT4G17460
AT5G13400
AT2G04780
AT5G44670
AT3G16660
AT1G22160
AT5G50740
AT1G04240
AT1G55260
AT4G14550
AT1G64670
AT4G28240
AT3G17120
AT1G56600
AT5G27360
AT4G37450
AT5G48460
AT3G08600
AT2G44740
AT5G07690
AT5G23750
AT2G47930
AT4G39510
AT5G54585
AT1G20160
AT3G06868
AT1G33260
AT5G51670
AT5G45950
AT3G23805
AT1G06830
AT3G10340
AT2G47880
AT5G10250
AT4G34060
AT5G19740
AT4G35320
AT1G68780
AT2G02780
AT4G34760
AT4G24790
AT4G37240
AT1G57860
AT1G15960
AT1G04520
AT1G03770
AT5G12110
AT5G62100
AT1G29430
AT5G24660
AT5G25620
AT3G23930
AT3G06035
AT1G68810
AT1G33480
AT5G48850
AT3G10150
AT4G03070
AT4G14560
Arabidopsis_thaliana_newGene_319
AT5G23100
AT5G66590
AT2G41050
AT3G61750
AT5G24580
AT4G29360
AT5G39860
AT3G58850
AT5G22940
AT5G46690
AT5G25590
AT2G41330
AT1G56720
AT4G34650
AT5G23480
AT2G20750
AT4G38850
AT1G54200
AT2G32990
AT1G29460
AT1G58370
AT4G00230
AT5G45670
AT5G01840
AT1G26945
AT4G18640
AT1G73590
AT2G39560
AT2G12462
AT3G12110
AT1G67750
AT4G38660
AT5G13170
AT4G28250
AT1G29500
AT5G18030
AT1G29510
AT1G70260
AT4G38400
AT1G72230
AT2G19780
AT2G21220
AT1G29450
AT4G30410
AT3G20260
AT5G11160
Arabidopsis_thaliana_newGene_52
AT1G44830
AT4G13990
AT3G09590
AT3G03820
AT1G04220
AT3G49580
AT5G18020
AT5G24105
AT4G27360
AT5G26670
AT1G58170
AT3G15270
AT5G66580
AT4G33550
AT1G29440
AT3G03840
AT5G18010
AT2G37900
AT2G23000
AT3G14395
AT3G53980
AT3G03850
AT4G33790
AT5G67630
AT2G28780
