# Supplementary material for: AtHSPR Plays a Positive Role in Arabidopsis Resistance Against Pseudomonas syringae pv. tomato DC3000 by Interacting with TOP1
Source: Biomolecules. 2026 Jun 22;16(6):924. doi: 10.3390/biom16060924 (PMC13296861; doi:10.3390/biom16060924)
Supplement: Supplementary file 1 [file biomolecules-16-00924-s001.zip › Supplementary Table S3.xlsx]

## Sheet: WT-7,24 up+OE up
Table S3. The up- or down-regulated DEGs in pooled OE7 and OE8 vs. WT after 0, 7 and 24 hours of pathogen treatment
WT-7,24/WT-0+OE-0/WT-0 (32)	WT-7,24/WT-0+OE-0/WT-0+OE-7/WT-7 (2)	WT-7,24/WT-0+OE-0/WT-0+OE-7/WT-7+OE-24/WT-24 (1)	WT-7,24/WT-0 + OE-0/WT-0+OE-24/WT-24 (78)	WT-7,24/WT-0+OE-7/WT-7 (0)	WT-7,24/WT-0+OE-7/WT-7+OE-24/WT-24 (0)	WT-7,24/WT-0+OE-24/WT-24 (328)
AT3G15450	AT4G36850	AT2G19800	AT1G11260			AT5G20230
AT5G56870	AT3G47340		AT2G26560			AT2G38470
AT5G20250			AT5G63160			AT4G02380
AT3G48360			AT4G01870			AT4G39090
AT2G43820			AT4G31800			AT2G41430
AT5G07440			AT1G20693			AT4G14365
AT1G14870			AT2G22500			AT4G23810
AT2G15890			AT5G26340			AT4G20830
AT2G33820			AT1G72520			AT1G09970
AT5G22920			AT1G62300			AT5G48380
AT2G05380			AT3G06500			AT1G13210
AT3G57450			AT1G60140			AT1G11310
AT1G30730			AT2G30600			AT5G47910
AT5G46710			AT4G02330			AT2G40140
AT3G15630			AT2G15960			AT3G13750
AT5G45750			AT1G01560			AT3G19010
AT4G34138			AT3G62550			AT5G40780
AT1G22570			AT5G57220			AT2G20960
AT1G66760			AT3G47800			AT5G54810
AT1G31690			AT3G57240			AT3G18830
AT2G44370			AT3G57520			AT5G63790
AT2G22980			AT4G39830			AT3G14050
AT5G06690			AT2G31360			AT5G44070
AT3G27360			AT5G01100			AT5G35735
AT2G30615			AT2G38790			AT4G34180
AT1G75190			AT1G30720			AT2G13790
AT2G26010			AT1G18390			AT5G27420
AT2G26390			AT1G28480			AT1G20510
AT2G33830			AT2G21660			AT1G33590
AT3G28220			AT1G69890			AT4G36500
AT4G16146			AT3G63160			AT2G23320
AT1G49230			AT5G37260			AT5G52750
			AT3G25780			AT3G16530
			AT3G50260			AT4G39950
			AT3G50700			AT1G42990
			AT1G73810			AT1G57990
			AT5G46910			AT1G73805
			AT2G32210			AT1G18570
			AT5G25210			AT5G46050
			AT5G05300			AT1G78460
			AT1G05675			AT2G39400
			AT5G28630			AT2G28840
			AT1G02450			AT1G21100
			AT2G35710			AT2G24600
			AT1G17860			AT5G25930
			AT2G36400			AT5G66210
			AT1G02400			AT4G17230
			AT1G51620			AT1G15125
			AT2G32190			AT4G37370
			AT2G32200			AT3G20410
			AT2G16060			AT3G25610
			AT1G65390			AT3G18080
			AT1G21326			AT1G19180
			AT1G02230			AT1G52200
			AT4G24240			AT3G25760
			AT5G47240			AT1G21110
			AT5G63810			AT1G03220
			AT5G24470			AT1G18210
			AT2G34090			AT1G21130
			AT5G13220			AT5G48657
			AT5G06570			AT5G18470
			AT5G12340			AT1G74360
			AT1G61340			AT2G06050
			AT1G05020			AT4G36670
			AT1G80450			AT5G05190
			AT2G27690			AT4G27410
			AT4G28703			AT1G30755
			AT4G04330			AT4G31550
			AT5G44575			AT1G19020
			AT2G42530			AT3G08760
			AT4G01670			AT5G11000
			AT2G22122			AT1G24145
			AT5G58600			AT1G21120
			AT5G51800			AT1G17420
			AT5G14110			AT4G22540
			AT4G30650			AT3G53960
			AT2G36690			AT1G33600
			AT5G04770			AT4G30350
						AT2G39660
						AT4G36550
						AT1G52890
						AT2G46620
						AT5G06560
						AT2G29720
						AT1G33610
						AT4G35180
						AT4G19960
						AT4G25500
						AT3G13380
						AT4G34950
						AT1G61360
						AT1G28190
						AT5G57630
						AT3G47570
						AT5G61380
						AT4G18197
						AT1G36622
						AT3G11840
						AT3G51660
						AT3G08720
						AT4G32340
						AT1G67810
						AT2G19190
						AT3G55950
						AT1G20840
						AT1G53170
						AT1G16150
						AT5G22690
						AT5G23510
						AT5G67450
						AT5G41100
						AT2G27310
						AT1G21670
						AT3G55450
						AT1G11210
						AT3G26910
						AT4G04540
						AT3G44860
						AT1G78410
						AT3G21070
						AT3G45730
						AT1G28330
						AT2G15480
						AT4G14370
						AT1G02360
						AT3G61150
						AT3G53990
						AT5G39020
						AT2G31020
						AT3G47820
						AT5G66790
						AT1G73080
						AT3G59700
						AT5G23575
						AT2G30720
						AT2G25460
						AT5G38710
						AT1G79680
						AT3G54150
						AT1G72790
						AT1G63830
						AT3G05370
						AT2G47190
						AT5G65920
						AT2G36420
						AT3G26200
						AT1G75140
						AT5G49520
						AT5G66070
						AT5G22270
						AT1G63720
						AT4G17615
						AT1G64065
						AT1G67920
						AT4G39890
						AT5G62720
						AT4G35480
						AT5G43420
						AT4G21215
						AT1G19310
						AT4G20000
						AT5G27060
						AT3G54950
						AT1G30620
						AT1G67520
						AT5G49900
						AT4G21390
						AT1G49720
						AT3G59350
						AT5G47850
						AT5G53110
						AT5G19230
						AT2G28900
						AT3G18690
						AT1G47890
						AT5G55050
						AT1G69910
						AT5G42010
						AT1G61560
						AT4G39580
						AT1G49000
						AT3G16030
						AT3G15518
						AT3G50760
						AT1G30250
						AT5G46080
						AT4G24040
						AT1G25500
						AT3G46690
						AT3G55840
						AT5G41550
						AT1G58420
						AT3G29034
						AT4G22530
						AT1G27630
						AT1G62840
						AT1G14540
						AT3G14440
						AT1G07130
						AT4G18170
						AT5G52310
						AT3G23550
						AT3G28850
						AT2G36470
						AT2G16700
						AT4G34131
						AT4G19390
						AT3G23240
						AT3G24520
						AT3G29000
						AT5G02860
						Arabidopsis_thaliana_newGene_688
						AT1G79440
						AT1G64380
						AT3G54720
						AT1G77450
						AT4G15975
						AT4G08555
						AT5G05850
						AT3G02800
						AT5G53750
						AT2G18350
						AT1G53100
						AT4G37390
						AT5G67080
						AT1G19370
						AT1G11950
						AT2G02340
						AT3G05880
						AT4G23280
						AT4G11070
						AT2G22450
						AT1G28050
						AT1G18200
						AT3G12910
						AT4G14450
						AT1G07150
						AT4G36010
						AT1G61120
						AT1G13740
						AT5G64640
						AT1G09930
						AT4G15417
						AT5G48250
						AT1G56240
						AT2G29100
						AT4G05010
						AT2G33710
						AT5G07610
						AT1G09575
						AT5G65600
						AT2G46940
						AT3G52520
						AT1G63480
						AT2G37980
						AT3G22930
						AT5G65300
						AT1G49450
						AT5G47960
						AT4G36950
						AT3G29575
						AT5G11150
						AT4G11521
						AT5G44920
						AT4G25350
						AT1G17147
						AT3G50970
						AT1G17750
						AT3G14870
						AT1G74080
						AT4G33985
						AT5G49015
						AT3G55150
						AT5G36925
						AT1G20310
						AT5G64890
						AT1G65850
						AT5G24270
						AT4G15670
						AT4G28140
						AT5G09800
						AT3G07650
						AT4G25480
						AT4G06746
						AT4G04450
						AT1G07430
						AT1G10560
						AT4G23550
						AT4G30660
						AT2G40130
						AT4G40020
						AT4G30370
						AT1G07160
						AT4G05100
						AT5G11140
						AT2G39920
						AT4G21440
						AT5G38310
						AT1G53035
						AT4G26670
						AT3G23230
						AT1G71520
						AT3G15200
						AT5G17460
						AT5G64750
						AT1G53330
						AT5G37490
						AT4G33467
						AT5G15190
						AT4G07820
						AT1G68050
						AT3G53600
						AT1G33612
						AT3G51400
						AT1G30757
						AT3G09032
						AT4G27950
						AT3G04300
						AT4G25490
						AT1G56300
						AT3G43250
						AT2G47550
						AT5G62360
						AT5G28610
						AT3G19350
						AT4G22030
						AT5G03390
						AT1G53885

## Sheet: WT-7,24 down+OE up
WT-7,24/WT-0+OE-0/WT-0 (5)	WT-7,24/WT-0+OE-0/WT-0+OE-7/WT-7 (0)	WT-7,24/WT-0+OE-0/WT-0+OE-7/WT-7+OE-24/WT-24 (0)	WT-7,24/WT-0 + OE-0/WT-0+OE-24/WT-24 (1)	WT-7,24/WT-0+OE-7/WT-7 (3)	WT-7,24/WT-0+OE-7/WT-7+OE-24/WT-24 (0)	WT-7,24/WT-0+OE-24/WT-24 (10)
AT5G28770			AT5G54190	AT2G34430		AT3G24420
AT5G48490				AT5G36910		AT4G34950
AT2G40330				AT2G43060		AT3G54830
AT3G55500						AT5G62280
Arabidopsis_thaliana_newGene_428						AT1G51550
						AT1G30250
						AT4G15680
						AT3G07650
						AT3G21460
						AT1G74890

## Sheet: WT-7,24 up+OE down
WT-7,24/WT-0+OE-0/WT-0 (2)	WT-7,24/WT-0+OE-0/WT-0+OE-7/WT-7 (0)	WT-7,24/WT-0+OE-0/WT-0+OE-7/WT-7+OE-24/WT-24 (0)	WT-7,24/WT-0 + OE-0/WT-0+OE-24/WT-24 (0)	WT-7,24/WT-0+OE-7/WT-7 (4)	WT-7,24/WT-0+OE-7/WT-7+OE-24/WT-24 (2)	WT-7,24/WT-0+OE-24/WT-24 (7)
AT1G53540				AT1G07160	AT5G27330	AT3G28270
AT5G12020				AT2G32670	AT2G21200	AT5G08770
				AT5G46915		AT4G28230
				Arabidopsis_thaliana_newGene_522		Arabidopsis_thaliana_newGene_67
						AT5G66960
						AT2G36750
						AT2G17690

## Sheet: WT-7,24 down+OE down
WT-7,24/WT-0+OE-0/WT-0 (41)	WT-7,24/WT-0+OE-0/WT-0+OE-7/WT-7 (2)	WT-7,24/WT-0+OE-0/WT-0+OE-7/WT-7+OE-24/WT-24 (0)	WT-7,24/WT-0 + OE-0/WT-0+OE-24/WT-24 (16)	WT-7,24/WT-0+OE-7/WT-7 (6)	WT-7,24/WT-0+OE-7/WT-7+OE-24/WT-24 (0)	WT-7,24/WT-0+OE-24/WT-24 (78)
AT3G51860	AT1G08650		AT3G09440	AT1G73600		AT1G62180
AT1G80130	AT3G46130		AT1G07350	AT1G69530		AT5G56010
AT4G04610			AT5G21100	AT5G17300		AT5G18670
AT2G16660			AT3G24500	AT4G37800		AT2G15020
AT4G24780			AT5G64510	AT5G59050		AT5G19190
AT2G46790			AT3G14200	AT5G54585		AT3G02380
AT5G38140			AT4G11660			AT2G41250
AT3G57785			AT2G42380			AT4G03400
AT1G76240			AT1G01520			AT4G34630
AT4G38840			AT4G14750			AT1G13080
AT2G43340			AT5G57780			AT5G09590
AT1G26210			AT4G22730			AT1G72430
AT3G11690			AT5G48850			AT3G13470
AT3G17120			AT4G03070			AT5G56030
AT1G56600			AT5G62730			AT2G47440
AT1G33260			AT3G17130			AT1G10020
AT5G19740						AT5G58770
AT4G32460						AT5G43270
AT1G51440						AT3G19680
AT5G02540						AT2G19650
AT3G23930						AT2G34620
AT3G10150						AT5G59920
AT1G15825						AT1G64780
AT5G46690						AT1G70000
AT1G75580						AT1G66230
AT2G41170						AT5G42760
AT5G01840						AT2G18860
AT5G41900						AT3G56370
AT4G36240						AT3G58120
AT5G18030						AT3G09450
AT1G70260						AT3G04140
AT2G21220						AT2G32100
AT4G30410						AT1G80760
Arabidopsis_thaliana_newGene_52						AT3G11110
AT5G66740						AT2G23130
AT3G03820						AT2G04795
AT1G04220						AT3G52360
AT1G58170						AT5G10930
AT3G14395						AT1G05870
AT4G33790						AT4G28290
AT2G28780						AT1G04770
						AT5G03120
						AT5G43870
						AT3G48460
						AT2G36050
						AT3G24460
						AT3G63200
						AT2G37100
						AT1G12330
						AT1G63850
						AT5G42680
						AT5G01740
						AT1G61795
						AT2G27420
						AT3G52740
						AT2G26860
						AT1G60590
						AT3G52370
						AT3G15115
						AT1G33102
						AT5G01790
						AT5G20790
						AT1G13650
						AT4G37240
						AT5G20670
						AT1G66080
						AT5G62100
						AT5G24660
						AT5G67200
						Arabidopsis_thaliana_newGene_67
						AT5G23100
						AT1G20470
						AT5G37670
						AT5G23480
						AT2G23690
						AT2G39560
						AT2G19780
						AT1G62520
