# Supplementary material for: AtHSPR Plays a Positive Role in Arabidopsis Resistance Against Pseudomonas syringae pv. tomato DC3000 by Interacting with TOP1
Source: Biomolecules. 2026 Jun 22;16(6):924. doi: 10.3390/biom16060924 (PMC13296861; doi:10.3390/biom16060924)
Supplement: Supplementary file 1 [file biomolecules-16-00924-s001.zip › Supplementary Table S4.xls]

## Sheet: Figure 3e
Table S4. List of GO term enrichment in athspr vs. WT or pooled OE7 and OE8 vs. WT after 0, 7 and 24 h of pathogen treatment.
GO_ID	GO_Term	GO_Function	GO_Class	S_Gene_Number	TS_Gene_Number	B_Gene_Number	TB_Gene_Number	p_Value
GO:0009611	response to wounding	biological_process	3	22	279	199	18499	2.76e-12
GO:0009753	response to jasmonic acid	biological_process	3	17	279	156	18499	1.77e-09
GO:0010200	response to chitin	biological_process	3	14	279	133	18499	1.08e-07
GO:0006979	response to oxidative stress	biological_process	3	15	279	291	18499	0.000138
GO:0009651	response to salt stress	biological_process	3	20	279	484	18499	0.000142
GO:0006952	defense response	biological_process	3	22	279	658	18499	0.000991
GO:0055114	oxidation-reduction process	biological_process	3	35	279	1330	18499	0.00167645
GO:0009617	response to bacterium	biological_process	3	7	279	102	18499	0.00441078
GO:0050832	defense response to fungus	biological_process	3	16	279	464	18499	0.00461838
GO:0009751	response to salicylic acid	biological_process	3	8	279	155	18499	0.00907282
GO:0009809	lignin biosynthetic process	biological_process	3	5	279	68	18499	0.0191797
GO:0072593	reactive oxygen species metabolic process	biological_process	3	3	279	16	18499	0.0235036
GO:0010411	xyloglucan metabolic process	biological_process	3	4	279	42	18499	0.0250456
GO:0009867	jasmonic acid mediated signaling pathway	biological_process	3	4	279	52	18499	0.0432598
GO:0042744	hydrogen peroxide catabolic process	biological_process	3	5	279	89	18499	0.0451923
GO:0042542	response to hydrogen peroxide	biological_process	3	4	279	54	18499	0.0475161
GO:0009873	ethylene-activated signaling pathway	biological_process	3	7	279	179	18499	0.053671
GO:0042742	defense response to bacterium	biological_process	3	9	279	276	18499	0.0571239
GO:0009693	ethylene biosynthetic process	biological_process	3	3	279	26	18499	0.0577323
GO:0009863	salicylic acid mediated signaling pathway	biological_process	3	3	279	26	18499	0.0577323

## Sheet: Figure 3f
GO_ID	GO_Term	GO_Function	GO_Class	S_Gene_Number	TS_Gene_Number	B_Gene_Number	TB_Gene_Number	p_Value
GO:0009733	response to auxin	biological_process	3	18	212	290	18499	4.05e-08
GO:0009734	auxin-activated signaling pathway	biological_process	3	15	212	190	18499	3.94e-08
GO:0006952	defense response	biological_process	3	13	212	658	18499	0.0746553
GO:0009926	auxin polar transport	biological_process	3	7	212	56	18499	4.14e-05
GO:0009664	plant-type cell wall organization	biological_process	3	7	212	91	18499	0.00061075
GO:0009828	plant-type cell wall loosening	biological_process	3	6	212	36	18499	5.2e-05
GO:0042546	cell wall biogenesis	biological_process	3	6	212	60	18499	0.000604134
GO:0009735	response to cytokinin	biological_process	3	6	212	183	18499	0.0588708
GO:0010200	response to chitin	biological_process	3	5	212	133	18499	0.066023
GO:0010411	xyloglucan metabolic process	biological_process	3	4	212	42	18499	0.0121124
GO:0009742	brassinosteroid mediated signaling pathway	biological_process	3	4	212	59	18499	0.0298115
GO:0009740	gibberellic acid mediated signaling pathway	biological_process	3	4	212	73	18499	0.0508694
GO:0010143	cutin biosynthetic process	biological_process	3	3	212	20	18499	0.0214949
GO:0009831	plant-type cell wall modification involved in multidimensional cell growth	biological_process	3	3	212	26	18499	0.0351672

## Sheet: Figure 3g
GO_ID	GO_Term	GO_Function	GO_Class	S_Gene_Number	TS_Gene_Number	B_Gene_Number	TB_Gene_Number	p_Value
GO:0010200	response to chitin	biological_process	3	11	135	133	18499	4.5e-08
GO:0006952	defense response	biological_process	3	17	135	658	18499	2.26e-05
GO:0009620	response to fungus	biological_process	3	6	135	72	18499	0.000175461
GO:0042742	defense response to bacterium	biological_process	3	9	135	276	18499	0.000914983
GO:0009695	jasmonic acid biosynthetic process	biological_process	3	3	135	25	18499	0.0140109
GO:0007169	transmembrane receptor protein tyrosine kinase signaling pathway	biological_process	3	5	135	130	18499	0.0148738
GO:0009873	ethylene-activated signaling pathway	biological_process	3	5	135	179	18499	0.0413241
GO:0060548	negative regulation of cell death	biological_process	3	2	135	8	18499	0.0565114
GO:0009611	response to wounding	biological_process	3	5	135	199	18499	0.0568496
GO:0009651	response to salt stress	biological_process	3	8	135	484	18499	0.0624927
GO:0010112	regulation of systemic acquired resistance	biological_process	3	2	135	12	18499	0.0835667
GO:0045087	innate immune response	biological_process	3	3	135	67	18499	0.0849408

## Sheet: Figure 3h
GO_ID	GO_Term	GO_Function	GO_Class	S_Gene_Number	TS_Gene_Number	B_Gene_Number	TB_Gene_Number	p_Value
GO:0009408	response to heat	biological_process	3	6	35	160	18499	1.03e-05
GO:0006457	protein folding	biological_process	3	4	35	288	18499	0.0156514
GO:0051131	chaperone-mediated protein complex assembly	biological_process	3	2	35	11	18499	0.0200379
GO:0010286	heat acclimation	biological_process	3	2	35	38	18499	0.0675837
GO:0009733	response to auxin	biological_process	3	3	35	290	18499	0.099063
