# Supplementary material for: AtHSPR Plays a Positive Role in Arabidopsis Resistance Against Pseudomonas syringae pv. tomato DC3000 by Interacting with TOP1
Source: Biomolecules. 2026 Jun 22;16(6):924. doi: 10.3390/biom16060924 (PMC13296861; doi:10.3390/biom16060924)
Supplement: Supplementary file 1 [file biomolecules-16-00924-s001.zip › Supplementary Table S5.xls]

## Sheet: Table S6
Table S5 List of DEGs related to defense response, response to salicylic acid, regulation of transcription, and oxidation-reduction process in the athspr and OE lines compared to WT after pathogen treatment
Statistics of pathway enrichment	#ID	gene_name	WT-7/WT-0	WT-24/WT-0	athspr-0/WT-0	OE8-0/WT-0	OE7-0/WT-0	athspr-7/WT-7	OE8-7/WT-7	OE7-7/WT-7	athspr-24/WT-24	OE8-24/WT-24	OE7-24/WT-24	NR_annotation
defense response	AT5G48380	BIR1	1.28587	0.140747	0.961	0.50696	0.572212	-0.249592	0.184586	-0.0381189	0.64035	1.41375	1.47529	BAK1-interacting receptor-like kinase 1
	AT1G11310	MLO2	1.33173	-0.113253	0.6129	0.621396	0.694543	-0.340753	-0.0211192	-0.202114	0.314275	1.02272	1.02648	Seven transmembrane MLO family protein
	AT1G74710	EDS16	-1.26987	-0.7218	1.00318	-0.214853	-0.244094	0.309104	-0.312201	-0.141342	0.0904655	0.802888	0.559184	ADC synthase superfamily protein
	AT3G49110	PRX33	2.34031	0.503406	1.25151	0.513157	0.609533	-0.0327585	0.42035	0.1617	1.16478	1.09177	0.936134	peroxidase CA
	AT3G49120	ATPERX34	2.00049	0.448148	1.15989	0.401004	0.452492	0.153575	0.0141422	0.0750861	0.975762	0.965288	0.583591	peroxidase CB
	AT1G66090	AT1G66090	1.38605	0.753944	1.69344	0.31698	0.032455	-0.140028	-0.0356669	-0.143135	0.33069	0.813008	0.784517	Disease resistance protein (TIR-NBS class)
	AT3G26830	PAD3	1.08089	-0.243401	1.45146	0.837695	0.6767	0.481677	0.224533	0.499372	0.472731	1.06401	0.82844	Cytochrome P450 superfamily protein
	AT5G05190	Y-1	1.21321	0.252002	0.96871	0.865214	0.833587	-0.477886	0.0927345	-0.209552	0.835557	1.75311	2.08796	hypothetical protein (DUF3133)
	AT5G36910	THI2.2	-6.15928	0.1035	0.226354	1.18025	1.11123	0.767174	1.435	2.37515	-1.1953	0.236512	0.35054	thionin 2.2
	AT3G61190	BAP1	2.87828	1.64567	1.65444	1.08846	0.53573	-0.271631	0.152315	-0.354028	0.591658	0.335815	-0.464321	BON association protein 1
	AT5G06860	PGIP1	1.80506	0.657961	1.41576	1.06745	0.599761	0.0491051	0.410635	0.539497	0.97785	1.0867	0.210751	polygalacturonase inhibiting protein 1
	AT3G11840	PUB24	1.65451	0.22086	0.929915	0.492861	0.354966	-0.697049	-0.323443	0.279343	0.704652	1.66646	1.7826	PUB24 [Arabidopsis thaliana]
	AT5G47230	ERF5	1.52339	1.22474	1.47853	0.619664	0.281216	-0.209483	-0.23197	-0.627393	0.851134	0.923298	0.61338	ethylene responsive element binding factor 5 (ATERF5)
	AT5G06870	PGIP2	1.49497	1.02062	0.124424	0.394861	0.0606917	0.0151964	0.518246	0.872216	1.06428	1.16244	0.357465	polygalacturonase inhibiting protein 2
	AT5G22690	AT5G22690	1.00522	-0.0198558	0.984619	0.574828	0.66822	-0.724009	-0.00224509	0.560444	0.919844	2.03233	2.1319	Disease resistance protein (TIR-NBS-LRR class) family
	AT2G15480	UGT73B5	1.00666	-0.23925	0.79742	0.467878	0.219791	-0.278246	0.135208	-0.0170652	0.78802	1.49479	1.71096	UDP-glucosyl transferase 73B5
	AT3G25250	AGC2-1	2.31504	0.932797	4.67649	0.791833	0.434853	0.507154	0.3809	0.254228	1.52954	1.54702	1.11919	AGC (cAMP-dependent, cGMP-dependent and protein kinase C) kinase family protein
	AT1G67520	AT1G67520	1.26449	-0.0155866	0.966163	0.273185	0.448655	0.0722309	0.326015	0.237777	0.892406	1.11357	1.34293	lectin protein kinase family protein
	AT4G21390	B120	2.32279	0.651181	1.53132	1.12438	1.45158	-1.0063	-0.0404726	0.477106	0.942736	2.56933	2.82373	S-locus lectin protein kinase family protein
	AT3G18690	MKS1	1.09096	0.254328	0.79549	0.797776	0.510969	-0.21961	-0.204598	0.318583	0.540726	1.50713	1.32718	MAP kinase substrate 1
	AT1G47890	AtRLP7	1.87585	-0.248471	1.06233	0.508007	0.690236	-1.10543	-0.27555	-0.0215191	0.720942	1.9054	2.17742	receptor like protein 7
	AT1G17380	JAZ5	3.51005	1.96244	1.75286	1.26876	0.92188	-0.430491	0.438962	0.425257	1.16355	1.75864	1.09405	jasmonate-zim-domain protein 5
	AT4G17490	ATERF6	1.87664	2.02626	1.8228	1.36444	0.656561	0.0358374	-0.669922	0.0130154	0.973239	1.37311	0.874613	unknown protein
	AT2G39200	MLO12	4.3612	3.22949	2.51573	0.575317	0.73341	-0.135497	-0.04481	-0.466479	0.926176	1.02273	1.20092	Seven transmembrane MLO family protein
	AT4G23280	CRK20	1.03304	0.0354571	0.648012	0.112782	0.0629456	-0.560987	0.0725685	-0.0853636	-0.136711	1.18934	1.14781	serine /threonine kinase-like protein
	AT5G41540	AT5G41540	2.16785	0.912106	2.1021	0.680631	0.642303	-0.388362	0.0880382	-0.272908	0.827438	1.39899	1.49459	Disease resistance protein (TIR-NBS-LRR class) family
	AT2G26010	PDF1.3	4.25691	1.63765	2.8599	2.88573	3.14318	-0.580107	-0.0084551	0.634313	0.101426	-2.09191	-2.32215	plant defensin 1.3
	AT2G44840	ATERF13	3.30518	1.79967	2.6733	1.39107	1.33964	0.229116	1.13273	0.594679	2.02312	1.98028	1.23626	ethylene-responsive element binding factor 13
	AT5G64905	PROPEP3	2.72705	1.68091	1.66756	0.887067	0.596278	-0.691242	0.00278703	-0.433219	1.14156	1.59876	1.01883	elicitor peptide 3 precursor
	AT3G06490	MYB108	2.22652	0.416269	1.66173	0.776936	1.24449	0.126426	0.309907	0.706685	1.41773	1.97799	0.522748	myb domain protein 108
	AT5G58600	PMR5	3.21603	0.232074	0.938151	1.36605	1.85943	-0.340909	0.171857	-0.0226743	1.0956	1.73379	1.87319	Pmr5/Cas1p GDSL/SGNH-like acyl-esterase family protein (DUF828)
	AT1G30135	JAZ8	3.98491	2.41473	1.28482	0.87884	0.581855	-0.14447	-0.0445205	0.28515	1.20276	1.69139	0.283734	jasmonate-zim-domain protein 8
response to salicylic acid	AT2G40000	HSPRO2	0.672287	1.17537	1.15851	-0.720603	-0.467864	0.516832	0.319573	0.228548	0.0601642	-0.00895191	-1.10762	ortholog of sugar beet HS1 PRO-1 2
	AT5G06320	NHL3	1.36821	0.889271	1.20669	0.737765	0.335458	-0.0481639	-0.0420636	-0.066656	0.46536	0.665551	0.426065	NDR1/HIN1-like 3
	AT3G52400	SYP122	1.37599	0.855438	1.6562	0.961126	0.697452	-0.0224169	0.105606	-0.0168832	0.757413	1.34147	1.03978	syntaxin of plants 122
	AT3G50930	BCS1	1.60126	0.710965	1.81113	0.595889	0.293652	-0.208019	0.296944	-0.171409	0.775031	1.03866	0.752046	cytochrome BC1 synthesi
	AT1G80840	WRKY40	2.92291	1.46485	1.76512	0.867367	0.392926	-0.443557	-0.270505	-0.448789	0.90599	1.18355	0.848235	WRKY DNA-binding protein 40
	AT5G05190	Y-1	1.21321	0.252002	0.96871	0.865214	0.833587	-0.477886	0.0927345	-0.209552	0.835557	1.75311	2.08796	hypothetical protein (DUF3133)
	AT3G61190	BAP1	2.87828	1.64567	1.65444	1.08846	0.53573	-0.271631	0.152315	-0.354028	0.591658	0.335815	-0.464321	BON association protein 1
	AT5G67480	BT4	3.82591	1.08889	1.72474	0.887345	0.887546	1.04913	-0.2943	0.696737	1.98408	0.803936	0.163028	BTB and TAZ domain protein 4
	AT5G13330	Rap2.6L	2.12492	0.000311556	1.19323	0.278622	0.236787	0.109667	0.28697	0.233985	1.28558	0.801268	0.405066	related to AP2 6l
	AT4G23280	CRK20	1.03304	0.0354571	0.648012	0.112782	0.0629456	-0.560987	0.0725685	-0.0853636	-0.136711	1.18934	1.14781	serine /threonine kinase-like protein
	AT1G43160	RAP2.6	9.09132	6.50987	6.19604	0.454219	-0.020221	1.00426	1.10089	0.971726	1.35957	0.87174	0.0381036	related to AP2 6
	AT5G36970	NHL25	1.32677	0.559484	1.5783	0.611568	0.612813	0.385941	0.226774	0.623213	1.18379	1.29939	0.553643	NDR1/HIN1-like 25
regulation of transcription	AT2G23320	WRKY15	1.29011	0.265783	0.904588	0.583721	0.388012	-0.476497	-0.0474053	-0.0655959	0.759712	1.47042	1.28567	WRKY DNA-binding protein 15
	AT1G80840	WRKY40	2.92291	1.46485	1.76512	0.867367	0.392926	-0.443557	-0.270505	-0.448789	0.90599	1.18355	0.848235	WRKY DNA-binding protein 40
	AT1G73805	AT1G73805	1.2416	-0.37541	0.774724	0.863453	0.684814	-0.229833	-0.298464	-0.0314862	0.810615	1.17645	1.37215	Calmodulin binding protein-like protein
	AT4G31550	WRKY11	1.22441	0.567161	0.542106	0.85276	0.609203	-0.926713	-0.231178	-0.138181	0.744713	1.41801	1.25237	WRKY DNA-binding protein 11
	AT5G59820	RHL41	2.77179	2.31213	2.15774	0.816153	0.180454	-0.302448	0.0849041	-0.357919	0.287771	0.172661	-0.222922	C2H2-type zinc finger family protein
	AT5G64810	WRKY51	1.52244	-0.134372	1.12116	1.22821	0.809265	-0.488607	0.121891	-0.517044	0.564552	1.18624	0.773821	WRKY DNA-binding protein 51
	AT1G01720	ATAF1	1.62527	0.328287	1.00502	0.185773	-0.374529	-0.510684	0.068679	-0.209094	0.476002	0.669901	1.25957	NAC (No Apical Meristem) domain transcriptional regulator superfamily protein
	AT5G47230	ERF5	1.52339	1.22474	1.47853	0.619664	0.281216	-0.209483	-0.23197	-0.627393	0.851134	0.923298	0.61338	ethylene responsive element binding factor 5 (ATERF5)
	AT5G13330	Rap2.6L	2.12492	0.000311556	1.19323	0.278622	0.236787	0.109667	0.28697	0.233985	1.28558	0.801268	0.405066	related to AP2 6l
	AT1G17380	JAZ5	3.51005	1.96244	1.75286	1.26876	0.92188	-0.430491	0.438962	0.425257	1.16355	1.75864	1.09405	jasmonate-zim-domain protein 5
	AT4G17490	ATERF6	1.87664	2.02626	1.8228	1.36444	0.656561	0.0358374	-0.669922	0.0130154	0.973239	1.37311	0.874613	unknown protein
	AT1G64380	ERF061	3.07495	-0.076252	0.596685	0.647504	0.42207	-2.00204	-0.0255589	-0.22302	1.4213	2.35087	2.93631	Integrase-type DNA-binding superfamily protein
	AT1G02230	ANAC004	2.00495	-0.199391	0.944441	1.64604	1.50454	-1.08699	0.0893252	-0.564097	0.977584	1.58252	2.15536	NAC domain containing protein 4
	AT2G44840	ATERF13	3.30518	1.79967	2.6733	1.39107	1.33964	0.229116	1.13273	0.594679	2.02312	1.98028	1.23626	ethylene-responsive element binding factor 13
	AT1G43160	RAP2.6	9.09132	6.50987	6.19604	0.454219	-0.020221	1.00426	1.10089	0.971726	1.35957	0.87174	0.0381036	related to AP2 6
	AT3G06490	MYB108	2.22652	0.416269	1.66173	0.776936	1.24449	0.126426	0.309907	0.706685	1.41773	1.97799	0.522748	myb domain protein 108
	AT3G23230	ERF098	1.887	1.12448	1.85199	0.884141	1.49085	-1.80956	-1.84692	-0.181982	0.930271	3.44556	4.11102	Integrase-type DNA-binding superfamily protein
	AT1G30135	JAZ8	3.98491	2.41473	1.28482	0.87884	0.581855	-0.14447	-0.0445205	0.28515	1.20276	1.69139	0.283734	jasmonate-zim-domain protein 8
oxidation-reduction process	AT3G49110	PRX33	2.34031	0.503406	1.25151	0.513157	0.609533	-0.0327585	0.42035	0.1617	1.16478	1.09177	0.936134	peroxidase CA
	AT3G49120	ATPERX34	2.00049	0.448148	1.15989	0.401004	0.452492	0.153575	0.0141422	0.0750861	0.975762	0.965288	0.583591	peroxidase CB
	AT5G14200	ATIMD1	-2.46057	0.2559	-0.673784	0.00684347	0.00972822	1.3036	0.927159	1.27234	-0.161681	-0.405856	-0.435654	isopropylmalate dehydrogenase 1
	AT3G26830	PAD3	1.08089	-0.243401	1.45146	0.837695	0.6767	0.481677	0.224533	0.499372	0.472731	1.06401	0.82844	Cytochrome P450 superfamily protein
	AT2G06050	OPR3	1.99802	0.849787	1.01902	0.839299	0.617375	0.0722603	0.408776	1.05687	1.19477	2.42383	2.2123	oxophytodienoate-reductase 3
	AT1G19250	FMO1	-0.596903	-1.17288	1.49255	0.561488	0.420634	1.25891	0.0202203	0.466053	0.922543	0.123832	-0.578167	flavin-dependent monooxygenase 1
	AT4G37990	ELI3-2	5.71414	3.97682	5.63144	1.64224	2.24736	1.5026	0.827214	0.560444	1.3923	0.323179	-0.394143	cinnamyl alcohol dehydrogenase 8
	AT1G30700	AT1G30700	2.12196	1.31176	2.91885	0.894602	1.01829	0.687065	0.113572	-0.435974	1.70588	1.29813	0.58308	FAD-binding Berberine family protein
	AT2G34810	AT2G34810	1.8542	1.21445	0.461282	0.142896	0.00429766	1.13422	-0.0918088	0.441078	0.761523	-0.401448	-0.821786	FAD-binding Berberine family protein
	AT2G44790	UCC2	1.93833	1.62856	2.24002	1.00946	1.08014	0.440512	0.940679	0.534884	0.988755	1.02487	0.0391975	uclacyanin 2
	AT2G38240	AT2G38240	5.87773	4.75926	3.39197	0.756019	1.01905	1.2531	1.19563	1.64404	1.9238	1.52883	-0.235942	2-oxoglutarate (2OG) and Fe(II)-dependent oxygenase superfamily protein
	AT4G19230	CYP707A1	1.6236	1.2795	0.689546	0.174887	0.487197	0.386699	0.356857	0.554646	1.19587	0.515604	0.569817	cytochrome P450, family 707, subfamily A, polypeptide 1
	AT5G67310	CYP81G1	1.18665	-0.761497	0.940986	0.0102143	-0.225135	0.0951835	0.59615	0.376593	1.14644	0.618849	0.442694	cytochrome P450, family 81, subfamily G, polypeptide 1
	AT5G05340	PER52	1.51714	1.95716	0.248495	-0.299792	-1.01667	1.00031	-0.276174	-0.0786353	1.03992	0.155477	0.259654	Peroxidase superfamily protein
	AT5G25180	CYP71B14	1.50566	-0.00702872	1.55311	0.169742	0.682689	0.642962	-0.215572	-0.150394	1.64818	1.22874	-0.318888	cytochrome P450, family 71, subfamily B, polypeptide 14
	AT3G28740	CYP81D1	4.73373	2.42228	5.31367	0.143888	1.00116	0.407373	0.152215	1.22824	1.50049	1.6949	-1.85201	Cytochrome P450 superfamily protein
	AT5G16960	AT5G16960	3.72971	3.22135	3.78292	1.3943	1.80494	-0.146268	0.563086	0.465396	1.28634	-0.0725874	0.553685	Zinc-binding dehydrogenase family protein
	AT5G39580	PER62	8.05508	5.34209	4.56832	0.684596	-0.0769118	0.836558	0.836242	0.754095	1.82573	2.31402	0.723813	Peroxidase superfamily protein
	AT5G24910	CYP714A1	1.54819	-0.916443	1.39251	1.19933	0.236621	1.19542	1.25342	1.66717	2.57843	3.29096	1.38359	cytochrome P450, family 714, subfamily A, polypeptide 1
